# Supplementary material for: Pneumolysin Is Responsible for Differential Gene Expression and Modifications in the Epigenetic Landscape of Primary Monocyte Derived Macrophages
Source: Front Immunol. 2021 May 11;12:573266. doi: 10.3389/fimmu.2021.573266 (PMC8145618; doi:10.3389/fimmu.2021.573266)
Supplement: Supplementary file 5 [file Table_1.xlsx]

## Sheet: Sheet2
Table S1: Differentially expressed probes iddentified by one way ANOVA F< 0.05 following challenge of MDMs with either S. pneumoniae or ∆ply.
	Fold change			moderated t tests			ANOVA
	logFC D39-MI	logFC ∆ply-MI	logFC D39-∆ply	p.value.D39-MI	p.value.∆ply-MI	p.value.D39-∆ply	F.p.value
1007_s_at	-0.125885	0.458114	-0.583999	0.812258	0.39906	0.289874	0.517218
1053_at	-0.72598	-0.412618	-0.313362	0.0265557	0.156309	0.267192	0.0714892
117_at	-0.161256	-0.0800428	-0.0812132	0.897351	0.948917	0.948172	0.991113
121_at	0.0345956	0.0202407	0.0143549	0.632455	0.778408	0.84159	0.88353
1294_at	-0.570197	-0.776218	0.206021	0.0963699	0.0346009	0.510836	0.0812644
1316_at	0.0670793	-0.301546	0.368625	0.854132	0.419394	0.32912	0.563328
1320_at	-0.0483729	0.0252408	-0.0736137	0.427214	0.673452	0.240313	0.467457
1438_at	-0.0298033	0.0390463	-0.0688496	0.573682	0.464719	0.214765	0.436614
1487_at	-0.195113	-0.219961	0.0248476	0.0872764	0.0599973	0.807821	0.113893
1494_f_at	0.185448	0.0225461	0.162902	0.296085	0.89475	0.354407	0.503339
1552256_a_at	-0.656471	-0.610631	-0.0458393	0.267434	0.299443	0.935356	0.447421
1552257_a_at	-0.208192	-0.326394	0.118202	0.711514	0.564901	0.833124	0.83358
1552258_at	0.949171	0.193088	0.756084	0.271538	0.815242	0.373511	0.48847
1552261_at	-0.022892	0.0235065	-0.0463985	0.730845	0.723976	0.491454	0.775857
1552263_at	-0.0446191	0.625893	-0.670512	0.887989	0.0792258	0.0637857	0.113116
1552264_a_at	-0.65823	0.46686	-1.12509	0.409346	0.553511	0.1771	0.373922
1552271_at	-0.0343249	0.0261447	-0.0604696	0.559494	0.654968	0.316087	0.5818
1552272_a_at	-0.0445503	0.0110644	-0.0556146	0.489321	0.861378	0.392617	0.646449
1552274_at	-0.42331	0.424896	-0.848206	0.374323	0.372638	0.0987217	0.232592
1552276_a_at	-0.0432805	0.0163871	-0.0596676	0.496277	0.793748	0.355403	0.614655
1552277_a_at	1.71523	2.03101	-0.315781	0.0422145	0.0217528	0.662554	0.0448169
1552278_a_at	-0.314383	-0.235006	-0.0793779	0.0832406	0.175231	0.626422	0.181086
1552279_a_at	-0.771057	-0.712991	-0.0580653	0.0964664	0.11931	0.889343	0.172454
1552280_at	-0.0514888	0.0112288	-0.0627177	0.397517	0.849861	0.308646	0.535096
1552281_at	0.184695	-0.0561067	0.240802	0.35864	0.774135	0.240932	0.449642
1552283_s_at	0.0510111	0.014448	0.0365631	0.383386	0.799926	0.526523	0.649679
1552286_at	-0.0381697	0.0046096	-0.0427793	0.540549	0.940266	0.494291	0.741015
1552289_a_at	-0.000350674	0.0221675	-0.0225182	0.993573	0.614014	0.608527	0.8323
1552291_at	0.445037	0.616304	-0.171267	0.422015	0.276064	0.752454	0.509821
1552293_at	-0.0172132	0.0248524	-0.0420656	0.771831	0.676484	0.485174	0.767994
1552295_a_at	0.433181	0.144117	0.289064	0.165891	0.623052	0.336655	0.346121
1552301_a_at	-0.0566488	-0.0454356	-0.0112132	0.419535	0.51377	0.870058	0.677372
1552302_at	-0.0636804	0.476162	-0.539843	0.861117	0.216513	0.16738	0.30447
1552303_a_at	-0.180531	0.354152	-0.534682	0.661472	0.399569	0.2176	0.431853
1552304_at	0.0144752	0.12064	-0.106164	0.895722	0.294384	0.351866	0.500514
1552307_a_at	0.161884	1.09867	-0.936787	0.829204	0.171975	0.23579	0.319678
1552311_a_at	0.427031	-0.103704	0.530735	0.374813	0.824617	0.277217	0.494826
1552314_a_at	0.0968008	0.240206	-0.143405	0.653464	0.282588	0.509703	0.534865
1552315_at	-2.82992	-1.45148	-1.37844	2.68865e-05	0.00171014	0.00228153	9.02412e-05
1552316_a_at	-2.89758	-1.62957	-1.26801	0.00105805	0.0199409	0.0524703	0.00330903
1552318_at	-3.08993	-1.7602	-1.32973	0.0056804	0.0607863	0.135889	0.0167435
1552319_a_at	0.14996	0.0256558	0.124304	0.305343	0.855391	0.38989	0.528701
1552323_s_at	-0.489766	-0.416571	-0.0731952	0.212959	0.282131	0.843711	0.386686
1552326_a_at	-0.00591952	0.00309935	-0.00901887	0.887207	0.940768	0.829073	0.97452
1552329_at	1.35284	1.37353	-0.0206937	0.206848	0.200747	0.983633	0.328829
1552330_at	-0.824915	-0.072342	-0.752573	0.253816	0.916304	0.294115	0.432438
1552332_at	0.226602	0.00793549	0.218667	0.32986	0.971788	0.345952	0.525774
1552335_at	0.0554603	-0.0480259	0.103486	0.593225	0.642801	0.330977	0.602136
1552338_at	-0.00365935	0.0246363	-0.0282956	0.933099	0.576341	0.522563	0.772648
1552340_at	-0.0464536	0.0242405	-0.0706941	0.460757	0.696088	0.273579	0.51607
1552343_s_at	0.545653	-0.246471	0.792124	0.378963	0.684271	0.21485	0.423679
1552344_s_at	-0.82663	0.243994	-1.07062	0.194699	0.685059	0.105474	0.219851
1552347_at	-0.410808	0.00578503	-0.416593	0.185938	0.984116	0.180554	0.29649
1552348_at	-0.0287705	0.0180114	-0.046782	0.623617	0.757402	0.431483	0.713689
1552349_a_at	-0.0409566	0.0151277	-0.0560843	0.480669	0.791243	0.341646	0.596618
1552354_at	-0.0173047	0.0264771	-0.0437818	0.748408	0.625363	0.426343	0.708982
1552355_s_at	-0.0131803	0.0279674	-0.0411477	0.810375	0.613294	0.461981	0.739302
1552360_a_at	-0.501409	-0.388271	-0.113137	0.0640596	0.132994	0.635976	0.138867
1552362_a_at	-0.375585	-0.588573	0.212988	0.349528	0.159974	0.587611	0.339503
1552364_s_at	0.408402	0.264656	0.143745	0.226055	0.418399	0.654796	0.446866
1552365_at	0.485717	0.812844	-0.327127	0.757083	0.606995	0.834662	0.8662
1552367_a_at	-0.130804	0.818167	-0.948971	0.932285	0.598787	0.5431	0.793055
1552370_at	-0.966225	0.108234	-1.07446	0.0677207	0.816192	0.0473535	0.0885869
1552377_s_at	-0.00267415	-0.0258413	0.0231671	0.975346	0.765962	0.789445	0.944215
1552383_at	0.0246776	0.119202	-0.094524	0.762599	0.17262	0.267758	0.334889
1552384_a_at	-0.0113774	0.0205099	-0.0318872	0.855718	0.743761	0.613291	0.868807
1552388_at	-0.0223812	0.00248682	-0.024868	0.722023	0.968321	0.692953	0.903755
1552391_at	0.0860198	-0.00664954	0.0926693	0.564379	0.964021	0.53546	0.775317
1552395_at	0.0537695	-0.0725291	0.126299	0.682563	0.583084	0.34964	0.623729
1552396_at	0.0203144	0.0297963	-0.00948182	0.698432	0.572286	0.855872	0.836666
1552398_a_at	-0.477292	0.284652	-0.761944	0.561915	0.727312	0.363398	0.636596
1552399_a_at	-0.0261961	0.0257711	-0.0519672	0.650853	0.656073	0.379517	0.661048
1552402_at	-0.0203233	0.0381784	-0.0585017	0.761331	0.57158	0.393327	0.668971
1552405_at	-0.0443168	0.0245162	-0.068833	0.413983	0.645695	0.21923	0.436772
1552409_a_at	0.0749095	0.0125115	0.062398	0.466458	0.901308	0.5417	0.722896
1552410_at	-0.0276738	0.0216748	-0.0493487	0.659278	0.72912	0.438733	0.724019
1552411_at	0.000711189	0.0110807	-0.0103695	0.98628	0.789303	0.802473	0.953201
1552415_a_at	-0.0439365	0.0217628	-0.0656993	0.467682	0.715035	0.28846	0.535391
1552417_a_at	-0.711312	0.0156276	-0.726939	0.142327	0.97208	0.135009	0.224737
1552418_at	-0.0100932	-0.00194443	-0.00814875	0.812159	0.963411	0.847741	0.966488
1552419_s_at	-0.0223022	0.0268234	-0.0491255	0.712143	0.65792	0.425102	0.710394
1552422_at	-0.0507671	-0.0870869	0.0363198	0.71864	0.540296	0.79613	0.816395
1552423_at	1.80713	0.904957	0.902174	0.0755851	0.331863	0.333252	0.184789
1552426_a_at	-0.478367	-0.194474	-0.283893	0.0788469	0.431528	0.262424	0.18878
1552432_at	-0.0622927	-0.00106835	-0.0612243	0.350601	0.986801	0.358416	0.548584
1552436_a_at	-0.0314304	-0.00623157	-0.0251989	0.612041	0.919164	0.683277	0.857004
1552440_at	0.0439749	0.0395133	0.00446158	0.430043	0.476366	0.934696	0.669888
1552450_a_at	0.00152874	0.0111442	-0.00961546	0.971739	0.796694	0.823981	0.959053
1552456_a_at	-0.0259902	0.0214089	-0.0473991	0.708596	0.757796	0.50056	0.783483
1552459_a_at	0.0543854	-0.00504035	0.0594258	0.573614	0.957915	0.539539	0.781436
1552467_at	0.370342	-0.0263976	0.39674	0.248208	0.93103	0.219205	0.373361
1552468_a_at	-0.0291722	0.0139752	-0.0431474	0.633685	0.818256	0.485192	0.762173
1552472_a_at	-0.357639	0.0701197	-0.427759	0.463839	0.883582	0.384879	0.630121
1552473_at	0.0198815	0.0195822	0.000299245	0.755892	0.759426	0.996253	0.934324
1552474_a_at	0.0241235	-0.0353579	0.0594814	0.790894	0.698406	0.518704	0.797824
1552476_s_at	-0.0542113	0.0127823	-0.0669936	0.367323	0.826822	0.272419	0.486861
1552481_s_at	-0.00783656	0.0605952	-0.0684318	0.926	0.480735	0.428135	0.670565
1552484_at	-0.0264229	0.00827566	-0.0346986	0.693005	0.901081	0.605661	0.855833
1552485_at	0.381644	1.17643	-0.794782	0.740555	0.323246	0.496209	0.581104
1552486_s_at	-0.154829	0.254806	-0.409634	0.615935	0.416283	0.20727	0.420305
1552491_at	-0.0326627	0.02227	-0.0549327	0.580288	0.704453	0.361932	0.637333
1552493_s_at	-0.044001	0.0309246	-0.0749255	0.48152	0.617577	0.245932	0.482967
1552494_at	-0.0196055	0.0163016	-0.035907	0.708562	0.755576	0.498751	0.781919
1552496_a_at	-0.0472362	0.305587	-0.352823	0.844913	0.230174	0.172849	0.317701
1552497_a_at	-0.56165	-0.515376	-0.046274	0.170048	0.203369	0.903381	0.299292
1552498_at	-0.0230547	0.0140216	-0.0370763	0.70813	0.819307	0.550385	0.822915
1552501_a_at	0.349987	0.0221208	0.327866	0.248771	0.938903	0.277186	0.417641
1552503_at	-0.0500394	0.0272667	-0.0773061	0.395401	0.636994	0.20444	0.412908
1552506_at	-0.031462	0.00900778	-0.0404698	0.581376	0.87326	0.481349	0.746773
1552507_at	-0.0313939	0.0143185	-0.0457125	0.534156	0.774268	0.372742	0.64118
1552510_at	0.0306078	-0.0090197	0.0396275	0.708152	0.911742	0.629122	0.871778
1552519_at	-0.0134551	0.0238101	-0.0372651	0.807893	0.668452	0.506793	0.784938
1552523_a_at	0.139627	0.000873634	0.138753	0.239114	0.993806	0.241783	0.385332
1552524_at	-0.00180487	0.00860607	-0.0104109	0.974973	0.881182	0.856566	0.980191
1552526_at	-0.0107868	0.0246068	-0.0353936	0.84504	0.6576	0.526954	0.798376
1552528_at	-0.0218953	0.0326553	-0.0545506	0.723807	0.60022	0.389661	0.669314
1552531_a_at	-0.0444296	0.0226476	-0.0670772	0.450192	0.695801	0.266369	0.505101
1552535_at	0.0403327	0.0135309	0.0268018	0.628195	0.869943	0.74641	0.877905
1552540_s_at	0.0180278	0.013242	0.00478581	0.791715	0.846011	0.943974	0.960663
1552541_at	0.848073	-0.108956	0.957028	0.0423251	0.760048	0.026601	0.0509966
1552542_s_at	0.85647	-0.0784432	0.934913	0.25907	0.913656	0.22185	0.382575
1552548_at	0.102597	0.136132	-0.0335347	0.310479	0.190031	0.731505	0.372133
1552549_a_at	-0.0278197	0.0147953	-0.042615	0.669157	0.819363	0.516518	0.792599
1552553_a_at	-1.92557	-1.49513	-0.430444	0.00545243	0.018038	0.407312	0.0128671
1552555_at	0.102156	-0.131412	0.233569	0.590042	0.491264	0.237552	0.471982
1552558_a_at	-0.0439589	0.024366	-0.0683249	0.463004	0.67999	0.266619	0.507812
1552559_a_at	-0.0131585	0.0233489	-0.0365074	0.817793	0.683947	0.528063	0.803454
1552562_at	-0.0395422	0.0144028	-0.0539451	0.519671	0.812123	0.385819	0.650128
1552568_at	-0.0496694	0.0163984	-0.0660678	0.453834	0.801069	0.326473	0.573306
1552569_a_at	-0.0371946	0.0263618	-0.0635564	0.543541	0.664663	0.311299	0.574498
1552576_at	-0.00905556	0.0278885	-0.036944	0.864031	0.601259	0.492012	0.760164
1552579_a_at	-0.0359106	-0.00136606	-0.0345446	0.468223	0.977548	0.484691	0.698786
1552580_at	-0.0266083	0.0174434	-0.0440517	0.671089	0.779897	0.487005	0.76903
1552584_at	0.0335748	-0.194232	0.227807	0.949038	0.712918	0.666663	0.89072
1552586_at	-0.0101521	0.0315194	-0.0416715	0.849398	0.559978	0.445122	0.71271
1552594_at	-0.0369371	0.0259987	-0.0629358	0.526747	0.653519	0.293656	0.55081
1552596_at	-0.0115863	0.0236079	-0.0351942	0.84073	0.683605	0.546459	0.816782
1552598_at	-0.0259628	0.0224345	-0.0483973	0.660624	0.703891	0.421086	0.706411
1552602_at	0.123282	-0.0752469	0.198529	0.449636	0.640055	0.238033	0.468198
1552604_at	0.0144824	0.0327675	-0.0182851	0.7885	0.548226	0.735244	0.82354
1552607_at	-0.0842021	-0.143521	0.0593185	0.456372	0.220752	0.596002	0.444706
1552608_at	-0.0195243	0.0383594	-0.0578837	0.711721	0.474079	0.291078	0.539789
1552609_s_at	-0.0012903	0.0115398	-0.0128301	0.984566	0.862794	0.84767	0.976298
1552611_a_at	-0.0206318	0.144411	-0.165043	0.959834	0.725649	0.688791	0.903104
1552612_at	0.507289	0.605747	-0.0984574	0.373798	0.29395	0.859016	0.510798
1552613_s_at	0.533287	0.566737	-0.0334501	0.273421	0.247011	0.942703	0.413728
1552615_at	-0.0236567	0.0249898	-0.0486464	0.66924	0.652053	0.389691	0.672547
1552616_a_at	-0.0384505	0.0258457	-0.0642962	0.542975	0.680347	0.320374	0.585421
1552617_a_at	-0.0927815	0.299057	-0.391839	0.712939	0.256332	0.149223	0.300958
1552618_at	-0.870781	-0.69363	-0.17715	0.0112842	0.0300562	0.511736	0.0254293
1552620_at	0.208829	-0.0186001	0.227429	0.317747	0.926399	0.279691	0.468834
1552621_at	0.407101	0.293295	0.113806	0.045517	0.123982	0.519882	0.106488
1552622_s_at	0.409354	0.201987	0.207367	0.31683	0.611432	0.602161	0.584522
1552625_a_at	-0.551382	0.186848	-0.73823	0.239212	0.676226	0.128502	0.267008
1552626_a_at	1.60473	2.33255	-0.72782	0.360037	0.197403	0.670434	0.39587
1552627_a_at	-0.260684	0.674054	-0.934738	0.587398	0.184636	0.0804549	0.179302
1552628_a_at	0.106923	0.106589	0.000333173	0.487833	0.489143	0.998244	0.712456
1552630_a_at	-0.0502096	0.00205776	-0.0522674	0.422878	0.973159	0.40503	0.624945
1552631_a_at	0.0429948	-0.021332	0.0643268	0.663204	0.828032	0.518271	0.792989
1552633_at	-0.501328	-0.336339	-0.164989	0.0949213	0.236801	0.546068	0.214575
1552634_a_at	-1.29703	-0.262501	-1.03453	0.00104802	0.316613	0.00369625	0.00241529
1552639_at	0.0211731	-0.0319676	0.0531408	0.794817	0.695508	0.519412	0.798113
1552641_s_at	-0.0171903	0.013539	-0.0307293	0.825973	0.862427	0.695429	0.920737
1552644_a_at	0.365185	0.42433	-0.0591451	0.0559218	0.0324262	0.722407	0.0647175
1552646_at	-0.0793163	-0.0171438	-0.0621725	0.240518	0.78979	0.348382	0.445396
1552648_a_at	0.0527064	0.509288	-0.456582	0.859848	0.119598	0.156159	0.219344
1552649_a_at	-0.0432503	0.0222691	-0.0655194	0.489854	0.718683	0.306003	0.560351
1552651_a_at	0.265494	-0.0369109	0.302405	0.288735	0.877791	0.23229	0.409485
1552652_at	0.143955	-0.228017	0.371972	0.634404	0.456879	0.239636	0.471395
1552656_s_at	-0.0350149	0.0238188	-0.0588337	0.571422	0.698417	0.351616	0.624851
1552657_a_at	0.100474	-0.00744229	0.107917	0.437866	0.953134	0.406258	0.634044
1552660_a_at	-0.208223	-0.238299	0.0300758	0.721559	0.683818	0.958756	0.900077
1552663_a_at	0.0611963	0.0196089	0.0415874	0.537638	0.841449	0.672975	0.808791
1552664_at	0.629233	0.948225	-0.318993	0.256311	0.104573	0.550999	0.234383
1552665_at	0.0946233	0.00744709	0.0871762	0.400835	0.945875	0.437152	0.62986
1552667_a_at	-0.0571229	-0.015132	-0.0419909	0.354536	0.800497	0.489907	0.612016
1552669_at	-0.0497399	0.0088659	-0.0586058	0.333191	0.858346	0.260235	0.459386
1552670_a_at	-0.0270363	0.0165717	-0.043608	0.634419	0.769522	0.449036	0.731348
1552671_a_at	-0.180773	0.694388	-0.875161	0.843217	0.456196	0.353277	0.5998
1552672_a_at	-0.03572	0.0256205	-0.0613406	0.568484	0.680747	0.33825	0.609204
1552676_at	-0.0402303	0.0277934	-0.0680236	0.529849	0.661857	0.300529	0.559769
1552677_a_at	-0.0295428	0.0283827	-0.0579255	0.63225	0.645466	0.359198	0.63723
1552678_a_at	-0.516822	-0.46729	-0.0495318	0.123708	0.157812	0.871766	0.22465
1552684_a_at	-0.182787	0.204232	-0.387019	0.547356	0.502781	0.222299	0.449992
1552685_a_at	-0.0418871	0.0189546	-0.0608417	0.523983	0.770405	0.362378	0.628523
1552689_at	-0.0382921	0.0220459	-0.060338	0.540249	0.721915	0.344044	0.612234
1552690_a_at	-0.0308556	0.0831881	-0.114044	0.726699	0.35909	0.220282	0.425299
1552691_at	-0.504799	0.171144	-0.675943	0.204704	0.650118	0.10312	0.219749
1552695_a_at	0.186817	0.0837854	0.103032	0.335807	0.657234	0.586683	0.607692
1552696_at	0.393646	0.159815	0.23383	0.172087	0.556805	0.396614	0.364712
1552698_at	0.000119578	0.00458088	-0.0044613	0.998498	0.942525	0.944023	0.996384
1552701_a_at	-0.253717	0.0024348	-0.256152	0.651802	0.996518	0.648732	0.863945
1552703_s_at	-0.39573	0.0490941	-0.444824	0.642631	0.953729	0.602713	0.840318
1552711_a_at	2.43924	1.87932	0.559929	0.0635223	0.133812	0.629363	0.138324
1552712_a_at	0.141935	0.0268503	0.115084	0.343744	0.853206	0.437573	0.58402
1552716_at	0.0214631	0.137037	-0.115573	0.83682	0.214193	0.287217	0.390475
1552717_s_at	0.422479	0.225852	0.196627	0.239491	0.514271	0.568706	0.476056
1552718_at	-0.0282415	0.0224052	-0.0506467	0.657083	0.723972	0.433198	0.71845
1552719_at	0.782309	-0.0246024	0.806911	0.262108	0.970497	0.248724	0.40754
1552724_at	-0.0491552	0.0196568	-0.068812	0.390014	0.724982	0.240299	0.45876
1552725_s_at	0.130757	0.0470511	0.0837059	0.162607	0.592302	0.351363	0.343859
1552726_at	-0.0374994	0.00372035	-0.0412197	0.465881	0.941179	0.42467	0.661114
1552729_at	0.582276	-0.0241132	0.606389	0.1943	0.954304	0.178568	0.300997
1552730_at	0.0074221	0.0233448	-0.0159227	0.914131	0.735469	0.817341	0.938098
1552733_at	-1.599	-0.593719	-1.00528	0.0108334	0.24361	0.0677774	0.0298934
1552739_s_at	0.160801	-0.0418867	0.202688	0.803755	0.948279	0.754435	0.943229
1552743_at	-0.0377867	0.0241727	-0.0619593	0.527753	0.68365	0.311937	0.57347
1552749_a_at	0.643848	-0.101646	0.745494	0.303943	0.866012	0.239776	0.424793
1552750_at	-0.00691471	-0.034819	0.0279043	0.924594	0.636362	0.703927	0.874486
1552751_a_at	-0.0231368	-0.0207829	-0.00235394	0.728387	0.754881	0.97169	0.924774
1552755_at	-0.00830699	0.267003	-0.27531	0.9552	0.103036	0.0945458	0.159219
1552761_at	-0.0232299	0.0195104	-0.0427403	0.688757	0.736117	0.467333	0.752843
1552768_at	0.115714	0.00710537	0.108608	0.391315	0.956849	0.419583	0.613707
1552770_s_at	0.20555	0.00613725	0.199413	0.27973	0.973092	0.293166	0.453283
1552772_at	0.110857	1.59941	-1.48855	0.915968	0.15813	0.184962	0.276022
1552773_at	0.207156	1.90915	-1.70199	0.863434	0.143659	0.185684	0.262068
1552775_at	-0.00925891	0.0275419	-0.0368008	0.861115	0.605954	0.493938	0.762807
1552777_a_at	-0.0204646	0.0302118	-0.0506763	0.692811	0.562396	0.341617	0.612479
1552788_a_at	0.141172	0.0114805	0.129692	0.234723	0.918827	0.271267	0.40168
1552789_at	-0.689313	0.00697271	-0.696286	0.027317	0.978419	0.0262298	0.0412218
1552790_a_at	-1.05356	-0.224407	-0.829153	0.0201824	0.54549	0.050947	0.0454947
1552793_at	-0.0340079	0.0328453	-0.0668532	0.589822	0.60234	0.303332	0.56679
1552798_a_at	-1.22849	-0.166627	-1.06186	0.249971	0.86981	0.31427	0.440008
1552800_at	-0.0354415	0.0178629	-0.0533044	0.575934	0.776125	0.40687	0.682891
1552804_a_at	-0.0936699	-0.0243325	-0.0693375	0.288036	0.774008	0.42303	0.523438
1552806_a_at	-0.161923	0.88713	-1.04905	0.907609	0.530758	0.461079	0.714971
1552807_a_at	0.300758	0.561174	-0.260417	0.812458	0.659637	0.83715	0.90105
1552811_at	-0.252593	0.0215416	-0.274135	0.231517	0.914245	0.198016	0.343502
1552812_a_at	-0.01472	0.0229083	-0.0376282	0.786031	0.673867	0.494127	0.775322
1552813_at	-0.0100622	0.0247835	-0.0348458	0.850875	0.645508	0.520924	0.791635
1552814_a_at	-0.0332004	0.0306697	-0.0638701	0.523716	0.55498	0.237489	0.473385
1552819_at	-0.0449266	0.0180573	-0.0629838	0.471796	0.768805	0.321622	0.573517
1552827_s_at	-0.00572527	0.0153288	-0.0210541	0.924892	0.801122	0.729902	0.933961
1552828_at	-0.0281058	0.0356365	-0.0637423	0.648868	0.565507	0.316343	0.582553
1552829_at	0.18971	0.00857819	0.181132	0.167206	0.946454	0.184699	0.284172
1552833_at	-0.0289467	0.0305914	-0.0595381	0.567155	0.545901	0.256458	0.501551
1552834_at	0.363306	-0.0723493	0.435655	0.318565	0.836868	0.238744	0.430904
1552836_at	-0.0339285	0.0246428	-0.0585712	0.576705	0.68353	0.345777	0.618713
1552842_at	0.0803813	0.0192903	0.0610909	0.44334	0.851015	0.556571	0.710293
1552845_at	-0.0305821	0.0196388	-0.0502209	0.562089	0.707638	0.350835	0.622877
1552846_s_at	-2.02932	-1.24309	-0.786229	0.0149354	0.0908075	0.255433	0.0409517
1552854_a_at	-0.0255308	0.0231248	-0.0486556	0.665927	0.695396	0.418835	0.704252
1552857_a_at	-0.00702061	0.0242654	-0.031286	0.896449	0.655043	0.566478	0.824013
1552860_at	0.460041	0.0203987	0.439642	0.235782	0.955785	0.255174	0.392209
1552862_at	-0.030612	0.0183187	-0.0489307	0.611221	0.759547	0.423205	0.70419
1552863_a_at	0.240981	0.024933	0.216048	0.254335	0.901459	0.302431	0.43772
1552865_a_at	0.00219732	0.0182063	-0.016009	0.96646	0.728697	0.760133	0.926104
1552868_at	-0.0247181	-0.00570082	-0.0190173	0.704241	0.92988	0.769757	0.918818
1552872_at	0.132421	-0.0301894	0.16261	0.382079	0.837755	0.289681	0.510296
1552873_s_at	-0.0285785	0.0243176	-0.0528961	0.600606	0.655077	0.343906	0.61813
1552877_s_at	-0.0508288	0.024318	-0.0751468	0.438251	0.705943	0.263571	0.499148
1552882_a_at	-0.0367093	0.0190608	-0.0557701	0.54011	0.747928	0.360377	0.629772
1552884_at	-0.0560501	0.0211542	-0.0772043	0.395079	0.742534	0.25206	0.474294
1552885_a_at	0.236452	-0.0532989	0.289751	0.394168	0.843746	0.302613	0.527934
1552887_at	0.167619	0.00679399	0.160825	0.0418603	0.922765	0.0485566	0.0707894
1552889_a_at	0.376216	0.0250274	0.351188	0.267367	0.938397	0.297793	0.446341
1552890_a_at	0.0112426	0.0291165	-0.0178739	0.882736	0.703755	0.814818	0.924158
1552892_at	-0.0390587	0.0234905	-0.0625492	0.526083	0.700276	0.320688	0.583581
1552893_at	-0.0489207	0.022606	-0.0715268	0.458109	0.727512	0.288549	0.533408
1552902_a_at	-0.010696	0.0320629	-0.0427589	0.850394	0.575782	0.459502	0.728581
1552903_at	-0.0584507	-0.0232637	-0.035187	0.363577	0.710544	0.57705	0.63878
1552910_at	-1.33191	-0.936073	-0.395834	0.110435	0.2403	0.604477	0.240517
1552911_at	-0.408788	-0.363475	-0.0453123	0.184292	0.231776	0.875056	0.330415
1552917_at	-0.031319	0.0265012	-0.0578202	0.595277	0.652117	0.338352	0.611212
1552921_a_at	-0.744959	-0.493503	-0.251457	0.0202123	0.0884613	0.347662	0.0524849
1552923_a_at	-0.0299474	0.0103195	-0.0402669	0.634144	0.868773	0.525014	0.791968
1552924_a_at	-0.0307568	0.0233197	-0.0540764	0.59069	0.682064	0.354681	0.630135
1552930_at	-0.187238	-0.29706	0.109822	0.426768	0.222389	0.63596	0.443253
1552931_a_at	0.151656	0.396048	-0.244393	0.838255	0.597255	0.742808	0.85867
1552932_at	-0.0557674	0.012647	-0.0684144	0.335128	0.821245	0.244691	0.444516
1552935_at	-0.0276822	0.01214	-0.0398221	0.604226	0.818743	0.460553	0.736288
1552937_s_at	-0.359021	-0.295178	-0.0638421	0.0481133	0.0902384	0.684164	0.100316
1552942_at	0.252912	0.00864431	0.244268	0.307905	0.971088	0.323531	0.494998
1552944_a_at	-0.0468743	0.0180596	-0.0649339	0.46861	0.776463	0.323644	0.574785
1552948_at	-0.0381175	0.0247871	-0.0629045	0.551937	0.696707	0.336679	0.605581
1552953_a_at	-0.0518579	-0.0606656	0.00880762	0.457436	0.388158	0.89754	0.630041
1552954_at	-0.0306283	0.054038	-0.0846663	0.635675	0.411213	0.213095	0.427786
1552955_at	0.159497	-0.0492561	0.208753	0.3709	0.776461	0.250903	0.46522
1552960_at	-0.0106329	0.0213418	-0.0319747	0.855249	0.715267	0.586973	0.848726
1552961_at	0.0764185	-0.0166186	0.0930371	0.406176	0.853111	0.317573	0.547134
1552964_at	-0.0305651	-0.0016009	-0.0289642	0.521392	0.972794	0.542822	0.757992
1552965_a_at	0.00410405	0.0293685	-0.0252644	0.927901	0.523534	0.5817	0.775219
1552967_at	-0.00996064	0.016847	-0.0268077	0.86435	0.773064	0.647877	0.892008
1552973_at	-0.0390177	0.00457675	-0.0435944	0.533726	0.94097	0.488374	0.734413
1552976_at	0.0633876	0.0156753	0.0477123	0.329008	0.802865	0.455743	0.576454
1552977_a_at	-0.368007	-0.348168	-0.0198384	0.0511831	0.0617248	0.903024	0.0888611
1552978_a_at	-0.954731	0.370424	-1.32516	0.289279	0.670047	0.155387	0.319653
1552980_at	0.0827619	0.0286031	0.0541587	0.448299	0.789417	0.615481	0.727902
1552982_a_at	-0.0438277	0.0246356	-0.0684633	0.470984	0.681371	0.272582	0.516687
1552986_at	-0.0506171	0.0259958	-0.0766129	0.439597	0.686596	0.254711	0.488391
1552990_at	-0.0515126	0.0212261	-0.0727387	0.417031	0.732866	0.262619	0.492866
1552991_at	-0.030953	0.0280796	-0.0590326	0.593948	0.628009	0.322034	0.591021
1552995_at	-0.046413	0.0231478	-0.0695608	0.426814	0.686667	0.24644	0.475284
1552997_a_at	-0.0170676	0.0378148	-0.0548823	0.756466	0.497899	0.333949	0.593074
1553007_a_at	-0.0308755	0.0269499	-0.0578254	0.60048	0.646789	0.338421	0.611516
1553009_s_at	-0.0247319	0.0147724	-0.0395043	0.682742	0.80637	0.517811	0.795447
1553015_a_at	-0.00321843	-0.12179	0.118571	0.976308	0.282056	0.293938	0.455597
1553016_at	-0.0333381	0.0173694	-0.0507075	0.586124	0.774909	0.414139	0.691633
1553019_at	-0.0320551	0.010669	-0.042724	0.590099	0.856343	0.476376	0.745512
1553023_a_at	-0.047525	0.0196276	-0.0671525	0.457719	0.755059	0.30337	0.55009
1553027_a_at	-0.0634137	-0.00972681	-0.0536869	0.263443	0.857441	0.337641	0.464654
1553030_a_at	-0.081847	-0.139746	0.0578991	0.503898	0.267954	0.633556	0.515127
1553031_at	-0.016018	0.024674	-0.0406919	0.717738	0.580142	0.370596	0.64677
1553039_a_at	-0.0385074	0.025235	-0.0637424	0.523969	0.673606	0.30347	0.562727
1553041_at	-0.0449447	0.0154429	-0.0603876	0.444182	0.788676	0.311961	0.55544
1553042_a_at	0.266637	0.0639484	0.202688	0.0171449	0.481764	0.0504017	0.0403247
1553043_a_at	-0.557309	-0.879144	0.321835	0.176939	0.0494997	0.414948	0.122544
1553044_at	-0.02222	0.0281561	-0.0503761	0.717289	0.64733	0.420778	0.705418
1553045_at	-0.0484265	0.0220689	-0.0704954	0.418732	0.707147	0.251097	0.47935
1553046_s_at	-0.0548679	0.0245164	-0.0793842	0.359444	0.674579	0.198723	0.397517
1553047_at	0.145184	-0.0157796	0.160963	0.409816	0.9268	0.363493	0.587948
1553048_a_at	-0.0343658	0.0463029	-0.0806687	0.738847	0.654382	0.442149	0.726971
1553051_s_at	0.00265587	0.0128026	-0.0101468	0.965883	0.836892	0.870314	0.975001
1553053_at	0.00184417	0.00171445	0.000129717	0.979234	0.980694	0.998539	0.999547
1553058_at	0.15486	-0.0124237	0.167284	0.318937	0.93386	0.284465	0.473551
1553060_at	-0.0511749	0.0291442	-0.080319	0.443099	0.657561	0.242579	0.473293
1553061_at	-0.0413771	0.0209767	-0.0623538	0.500792	0.729631	0.320145	0.5786
1553062_at	-0.0396488	0.0244105	-0.0640594	0.539832	0.703402	0.332265	0.598926
1553063_at	-0.0510642	0.0211735	-0.0722378	0.376401	0.707101	0.223171	0.433786
1553064_at	-0.0234309	-0.000694854	-0.0227361	0.716699	0.991372	0.724679	0.91285
1553066_at	-0.0365247	0.0253043	-0.061829	0.514479	0.648871	0.283086	0.536031
1553067_a_at	0.00487925	0.0287042	-0.023825	0.937224	0.645667	0.702043	0.878503
1553070_a_at	-0.0376425	0.0158152	-0.0534577	0.561699	0.805409	0.415612	0.688003
1553071_a_at	-0.0178106	0.0216758	-0.0394864	0.735676	0.681794	0.461443	0.747018
1553072_at	-0.0173503	0.0259757	-0.043326	0.730042	0.607381	0.399394	0.680168
1553078_at	-0.0174828	0.0238309	-0.0413137	0.751339	0.666788	0.461448	0.746048
1553081_at	0.0877012	-0.0883266	0.176028	0.594531	0.59196	0.299841	0.562162
1553083_at	-0.0251409	0.027464	-0.0526049	0.673653	0.645894	0.38838	0.67097
1553087_at	0.34245	-0.0730787	0.415529	0.327624	0.828821	0.242272	0.438686
1553088_a_at	0.0866587	0.0564203	0.0302383	0.284286	0.475101	0.698026	0.531846
1553089_a_at	-0.0489927	0.0285759	-0.0775686	0.457739	0.660656	0.253293	0.489799
1553094_at	-0.159967	-0.313437	0.153469	0.595286	0.31156	0.610027	0.577633
1553096_s_at	0.710668	0.0865102	0.624158	0.135226	0.84322	0.181819	0.250878
1553101_a_at	0.0657111	-0.201574	0.267285	0.806469	0.460547	0.334895	0.583833
1553102_a_at	-0.513371	-0.519517	0.00614635	0.293422	0.288133	0.989536	0.459815
1553103_at	-0.175798	-0.171144	-0.00465423	0.505621	0.5166	0.985704	0.736664
1553107_s_at	0.0990135	0.509089	-0.410075	0.757499	0.142308	0.224911	0.280053
1553108_at	-0.0187927	-0.021575	0.0027823	0.782901	0.751963	0.967369	0.938644
1553112_s_at	-0.540191	0.133796	-0.673987	0.207869	0.741411	0.126904	0.253547
1553113_s_at	-0.351591	0.243411	-0.595003	0.336686	0.498434	0.12416	0.278897
1553114_a_at	-0.0655897	0.0307995	-0.0963892	0.355286	0.656341	0.188948	0.383149
1553115_at	0.0458557	0.0132587	0.0325971	0.590918	0.875276	0.700887	0.848828
1553117_a_at	-1.32845	-0.68851	-0.63994	0.030144	0.203532	0.233672	0.0811586
1553130_at	0.0309993	0.00638309	0.0246162	0.716207	0.940048	0.772427	0.924078
1553131_a_at	0.280261	0.0117042	0.268557	0.273418	0.961829	0.29228	0.447741
1553132_a_at	-1.11316	-0.833473	-0.279684	0.0955101	0.192779	0.643744	0.204844
1553136_at	0.296197	-0.0427187	0.338915	0.317846	0.881183	0.258169	0.449671
1553139_s_at	-0.0443276	0.0244303	-0.0687579	0.473734	0.68907	0.278521	0.524548
1553145_at	-0.0785816	-0.381621	0.303039	0.862314	0.411065	0.510058	0.669186
1553148_a_at	-0.0847696	-0.046262	-0.0385076	0.315528	0.573918	0.638554	0.582036
1553151_at	0.345934	0.707768	-0.361834	0.816193	0.636522	0.807942	0.887118
1553153_at	0.67606	0.340795	0.335265	0.614453	0.798166	0.801357	0.872781
1553155_x_at	0.260091	0.173647	0.0864444	0.83895	0.891976	0.946072	0.977281
1553156_at	-0.0234471	0.0200712	-0.0435183	0.69956	0.740767	0.479642	0.764598
1553157_at	-0.0288872	0.034033	-0.0629203	0.592632	0.530148	0.261445	0.508147
1553159_at	-0.0176651	0.0200843	-0.0377494	0.74674	0.713803	0.495962	0.779686
1553163_at	-0.0112945	0.0177708	-0.0290653	0.858365	0.779252	0.648232	0.892763
1553165_at	0.265728	0.0904564	0.175272	0.264849	0.692451	0.450502	0.503274
1553166_at	-0.0426693	0.0244846	-0.0671539	0.417349	0.636168	0.21692	0.434142
1553167_a_at	-1.16682	0.29469	-1.46151	0.117412	0.666142	0.0603019	0.127932
1553168_at	-0.0403036	0.01754	-0.0578436	0.417608	0.718967	0.256129	0.485243
1553169_at	0.00601589	0.0307402	-0.0247243	0.909656	0.566637	0.643471	0.821024
1553171_x_at	-0.0284159	0.028019	-0.0564349	0.614202	0.619067	0.329522	0.600783
1553172_at	-0.167152	0.548661	-0.715814	0.773416	0.358455	0.240472	0.449053
1553174_at	-0.00141852	0.0219745	-0.023393	0.981853	0.725773	0.709023	0.910599
1553178_a_at	-0.035504	0.0201191	-0.0556231	0.522872	0.714506	0.326974	0.59031
1553179_at	-0.0258588	0.0368418	-0.0627005	0.615923	0.478938	0.243557	0.479408
1553181_at	-0.0489696	0.0159906	-0.0649602	0.44225	0.798015	0.31571	0.558693
1553185_at	0.342234	-1.21154	1.55377	0.821823	0.435005	0.323465	0.563973
1553186_x_at	0.375044	-1.22257	1.59761	0.807071	0.435503	0.315535	0.556283
1553190_s_at	-0.0147419	-0.0894956	0.0747537	0.901646	0.461988	0.536504	0.717794
1553196_a_at	0.0238017	0.0179331	0.00586869	0.670487	0.747828	0.915918	0.900076
1553204_at	0.250565	-0.0269214	0.277487	0.375139	0.921837	0.32907	0.542293
1553205_at	0.306387	-0.0476159	0.354003	0.329871	0.875397	0.265551	0.46284
1553207_at	-0.00820481	0.0371756	-0.0453804	0.887485	0.527379	0.44364	0.700991
1553209_at	-0.0561292	0.0255047	-0.0816339	0.329971	0.648928	0.171496	0.352801
1553211_at	-0.0319167	-0.00231163	-0.0296051	0.511958	0.961505	0.542104	0.752326
1553212_at	0.23059	-0.0707528	0.301343	0.229795	0.698736	0.129117	0.264744
1553216_at	-0.0383989	-0.0335867	-0.00481216	0.820928	0.842987	0.977327	0.967926
1553218_a_at	-0.302007	-0.652248	0.350241	0.473519	0.145572	0.408828	0.321237
1553220_at	-0.160758	-0.122694	-0.0380647	0.0913244	0.179307	0.657769	0.194413
1553221_at	-0.0562101	0.0617368	-0.117947	0.452729	0.411502	0.138902	0.309431
1553222_at	0.014695	-0.0155714	0.0302664	0.833531	0.823797	0.666757	0.905323
1553225_s_at	-1.06886	-0.658775	-0.410088	0.0177146	0.0996172	0.276572	0.0479609
1553227_s_at	-0.832368	-0.400724	-0.431644	0.016149	0.174113	0.14719	0.0455851
1553232_at	-0.00825798	0.00733521	-0.0155932	0.892282	0.904244	0.798526	0.965619
1553234_at	-0.0432863	-0.0196685	-0.0236178	0.518789	0.766614	0.721923	0.799472
1553235_at	-0.0615711	0.0186492	-0.0802203	0.287943	0.738001	0.177597	0.34869
1553237_x_at	-0.0707935	0.02104	-0.0918335	0.249833	0.720424	0.147457	0.296333
1553238_a_at	-0.0227032	0.0113562	-0.0340594	0.724941	0.859812	0.599672	0.858064
1553239_at	-0.00922093	0.00578483	-0.0150058	0.891603	0.93184	0.82469	0.973579
1553241_at	-0.0107554	0.0202532	-0.0310086	0.851027	0.724478	0.591705	0.85301
1553246_a_at	-0.0302303	0.0272386	-0.0574689	0.594976	0.63125	0.324765	0.594484
1553248_at	-0.09874	-0.0566614	-0.0420786	0.118252	0.341389	0.473301	0.268778
1553252_a_at	-0.036942	0.0253453	-0.0622873	0.5299	0.664058	0.301849	0.561415
1553253_at	-0.0140209	-0.00193957	-0.0120813	0.836148	0.977139	0.858499	0.97343
1553257_at	0.0109831	0.0296633	-0.0186802	0.855612	0.625765	0.7575	0.877783
1553258_at	0.00200557	0.023144	-0.0211384	0.970057	0.667048	0.694046	0.88561
1553262_a_at	-0.0323225	0.0251166	-0.0574391	0.601191	0.683425	0.363036	0.640429
1553263_at	-0.0214336	0.0223823	-0.0438159	0.730611	0.71929	0.487486	0.772216
1553264_a_at	-0.0442096	0.0225282	-0.0667379	0.498764	0.727035	0.317165	0.574845
1553268_at	-0.0375452	0.0227466	-0.0602918	0.508816	0.68592	0.300374	0.556919
1553272_at	0.00460606	0.0335848	-0.0289788	0.940664	0.591255	0.642196	0.834346
1553274_a_at	-0.103617	0.687192	-0.790809	0.831968	0.187114	0.13625	0.254901
1553279_at	-0.0160567	0.0144275	-0.0304842	0.803722	0.823213	0.639026	0.88861
1553280_at	-0.31321	-0.194334	-0.118876	0.0228026	0.114938	0.307741	0.0605704
1553281_at	-0.0533695	0.0182207	-0.0715902	0.385459	0.7613	0.254239	0.473879
1553282_at	-0.045009	0.0261457	-0.0711547	0.493308	0.687263	0.290656	0.542727
1553286_at	-0.789772	-0.246821	-0.542951	0.0185206	0.373231	0.0743964	0.0472412
1553288_a_at	0.0601406	-0.0422674	0.102408	0.62024	0.726443	0.406665	0.688923
1553297_a_at	0.454107	0.298626	0.155481	0.282503	0.469115	0.702234	0.528558
1553300_a_at	0.371413	0.781664	-0.410251	0.389248	0.094372	0.3444	0.223589
1553303_at	0.0386115	0.0229942	0.0156172	0.616645	0.764232	0.838296	0.872848
1553304_at	0.0227539	-0.0156287	0.0383826	0.772133	0.842081	0.627169	0.879906
1553306_at	-0.0335995	0.035443	-0.0690425	0.504813	0.482526	0.191576	0.401124
1553316_at	-0.515991	0.492902	-1.00889	0.185861	0.203935	0.0238515	0.065493
1553318_at	-0.0193274	0.0205379	-0.0398653	0.715515	0.698727	0.459237	0.745475
1553323_a_at	-0.0309111	0.0282469	-0.0591579	0.581704	0.614018	0.30542	0.569391
1553325_at	-0.0366192	0.0228397	-0.0594589	0.536354	0.69726	0.326058	0.591286
1553327_a_at	0.105605	0.0238974	0.0817078	0.306339	0.810102	0.42162	0.54219
1553338_at	0.450471	0.300405	0.150066	0.21565	0.394407	0.664185	0.428171
1553340_s_at	-0.021401	0.0231175	-0.0445186	0.73505	0.714888	0.487484	0.772149
1553341_at	-0.0247994	0.0283395	-0.0531389	0.631941	0.585091	0.318724	0.58656
1553346_a_at	-0.0265287	0.0266304	-0.053159	0.616292	0.614966	0.328215	0.599133
1553347_s_at	-0.0393559	0.0225607	-0.0619167	0.505276	0.69938	0.305695	0.562745
1553348_a_at	-0.061666	-0.0783101	0.0166441	0.673825	0.594461	0.908996	0.845068
1553349_at	0.176516	0.040861	0.135654	0.33356	0.816993	0.451112	0.579422
1553350_at	0.00369057	0.0238453	-0.0201547	0.9565	0.725699	0.766513	0.926448
1553352_x_at	-0.0172076	-0.309563	0.292356	0.945352	0.241657	0.266334	0.404585
1553354_a_at	-0.0260788	0.0287547	-0.0548335	0.652218	0.619807	0.355194	0.63225
1553359_at	0.19474	0.0160436	0.178696	0.274457	0.924978	0.312703	0.461397
1553361_x_at	0.210311	0.0245873	0.185724	0.0180155	0.730943	0.0301439	0.03474
1553364_at	0.737395	0.767698	-0.0303035	0.27377	0.256205	0.962468	0.421558
1553366_s_at	-0.024693	0.0391755	-0.0638685	0.61049	0.425587	0.21011	0.425693
1553367_a_at	-0.0251713	0.0275425	-0.0527138	0.662822	0.633765	0.372152	0.652363
1553369_at	-0.0183096	0.0351684	-0.0534781	0.728256	0.509556	0.325658	0.586471
1553371_at	-0.0498364	0.0257166	-0.0755529	0.392851	0.652865	0.209771	0.41985
1553372_at	0.00162698	-0.0110675	0.0126945	0.982018	0.878247	0.860559	0.980597
1553378_a_at	-0.138187	-0.0659261	-0.0722612	0.105415	0.405163	0.363937	0.245724
1553385_at	-0.0376247	0.0387867	-0.0764114	0.565793	0.554155	0.2604	0.507315
1553386_at	0.583389	0.123477	0.459912	0.19098	0.768421	0.291462	0.366368
1553395_a_at	-0.287424	-0.273421	-0.0140035	0.254628	0.27642	0.953517	0.422045
1553397_at	0.37894	-0.0225458	0.401486	0.274282	0.945751	0.249155	0.416094
1553399_a_at	0.442051	-0.113629	0.55568	0.284405	0.774515	0.188303	0.360378
1553403_at	-0.0228124	0.00406417	-0.0268766	0.670672	0.939217	0.617293	0.856291
1553407_at	0.250649	0.0163245	0.234325	0.0236666	0.856997	0.0310331	0.0414483
1553412_at	-0.0336029	0.0167281	-0.050331	0.588552	0.786003	0.423892	0.701155
1553413_at	-0.0334388	0.0133407	-0.0467795	0.563933	0.816056	0.424866	0.696746
1553417_at	-0.0175278	0.035051	-0.0525787	0.735224	0.504194	0.325917	0.58571
1553418_a_at	-0.0330049	0.010205	-0.0432099	0.559911	0.855318	0.449312	0.716037
1553422_s_at	-0.0294205	0.0227568	-0.0521774	0.614422	0.695692	0.380888	0.661226
1553427_at	-0.0436829	0.0233864	-0.0670693	0.467086	0.692964	0.276162	0.520441
1553429_at	-0.0338841	0.0267482	-0.0606323	0.586619	0.666464	0.341692	0.614714
1553432_s_at	-0.595658	-0.297744	-0.297914	0.707119	0.850443	0.850359	0.927085
1553435_at	-0.0296497	0.0227728	-0.0524225	0.621755	0.703693	0.391822	0.673564
1553437_at	-0.0321405	0.0175376	-0.0496781	0.601412	0.774054	0.425758	0.705124
1553438_at	0.0894848	-0.0213257	0.110811	0.522083	0.876996	0.431593	0.689858
1553439_at	-0.0232753	0.0163334	-0.0396087	0.698703	0.785316	0.514449	0.79443
1553444_a_at	-0.0491176	0.0249363	-0.0740539	0.441042	0.690922	0.257827	0.49261
1553446_at	-0.0523538	0.0231086	-0.0754624	0.414024	0.712991	0.250788	0.47784
1553449_at	1.76741	1.85695	-0.0895345	0.027141	0.0221582	0.892134	0.0374734
1553457_at	0.125974	0.0155899	0.110384	0.374244	0.90985	0.433169	0.607946
1553458_at	-0.0313843	0.0297859	-0.0611702	0.577066	0.596199	0.291691	0.5511
1553459_at	-0.0423267	0.0150976	-0.0574243	0.453735	0.785487	0.317475	0.564079
1553460_at	-0.0332329	0.0318705	-0.0651034	0.576686	0.59207	0.288979	0.547427
1553461_at	0.292568	0.026715	0.265853	0.238896	0.909795	0.280418	0.410953
1553464_at	-0.0258457	0.016639	-0.0424847	0.680966	0.790497	0.503622	0.783923
1553465_a_at	-0.0506122	0.0174146	-0.0680267	0.425261	0.779357	0.292537	0.529002
1553466_at	0.0412964	0.0168992	0.0243971	0.605237	0.831107	0.758578	0.865188
1553467_at	-0.0488069	0.0240942	-0.0729011	0.411029	0.679147	0.232757	0.45433
1553470_at	-0.0343188	0.00999932	-0.0443181	0.523176	0.850376	0.414241	0.676194
1553479_at	-0.0374336	0.0234143	-0.060848	0.533548	0.694426	0.322381	0.586615
1553483_at	-0.0310612	0.00966148	-0.0407227	0.621545	0.876964	0.520164	0.785472
1553486_a_at	-0.00365517	0.0377568	-0.041412	0.932491	0.394378	0.352752	0.57147
1553488_at	-0.0290466	0.0455026	-0.0745492	0.639328	0.46802	0.248867	0.485409
1553489_a_at	-0.0249453	0.0244972	-0.0494425	0.670969	0.676469	0.408681	0.693558
1553493_a_at	0.783337	-0.176354	0.959692	0.121279	0.703633	0.0674971	0.13947
1553498_at	0.731793	-0.194837	0.92663	0.377071	0.809042	0.271222	0.489533
1553499_s_at	-0.00801729	0.0291875	-0.0372048	0.878062	0.580475	0.484153	0.748543
1553500_at	-0.0586224	0.0213778	-0.0800002	0.368508	0.736379	0.230879	0.441097
1553505_at	-0.0389965	0.0193966	-0.0583931	0.477929	0.720354	0.298549	0.549329
1553507_a_at	-0.0344847	0.0218128	-0.0562974	0.586216	0.728901	0.382596	0.660262
1553510_s_at	1.13077	1.18014	-0.0493685	0.0923435	0.0814257	0.934689	0.139303
1553511_at	-0.0411557	0.0260907	-0.0672464	0.508255	0.67194	0.292031	0.546605
1553512_at	-0.063657	0.0133044	-0.0769614	0.250973	0.801334	0.173928	0.329207
1553515_at	0.0946296	-0.00777947	0.102409	0.456157	0.95013	0.421576	0.654122
1553517_at	-0.0296701	0.0204906	-0.0501607	0.637818	0.744038	0.432952	0.716675
1553518_at	-0.0242658	0.0238294	-0.0480952	0.707953	0.71292	0.464455	0.75059
1553523_at	-0.0507945	0.0121043	-0.0628987	0.458503	0.857058	0.363655	0.609967
1553525_at	-0.0290091	0.0216063	-0.0506154	0.628787	0.717755	0.407	0.690018
1553526_at	-0.0527797	0.0239974	-0.0767771	0.416632	0.706474	0.249371	0.476718
1553527_at	-0.0187095	0.0240546	-0.0427641	0.731686	0.660229	0.441393	0.726665
1553529_at	-0.00763088	0.00628509	-0.013916	0.855064	0.880364	0.739775	0.942375
1553530_a_at	-0.295058	-0.0273695	-0.267688	0.396143	0.93556	0.439295	0.627581
1553532_a_at	-0.0264608	0.0233634	-0.0498242	0.636716	0.676117	0.383493	0.665269
1553533_at	0.0408388	0.0231953	0.0176434	0.589076	0.757267	0.813862	0.854356
1553535_a_at	0.00886042	0.052499	-0.0436386	0.933673	0.624948	0.683672	0.863714
1553536_at	-0.026564	0.0316843	-0.0582483	0.639663	0.577857	0.318804	0.586344
1553538_s_at	0.0436698	-0.066339	0.110009	0.75607	0.63856	0.442397	0.725716
1553539_at	0.00519427	0.0277979	-0.0226036	0.923601	0.611139	0.678301	0.855252
1553540_a_at	-0.0243815	0.0264807	-0.0508622	0.666286	0.639926	0.378924	0.660226
1553542_at	-0.0211112	0.0167542	-0.0378654	0.764544	0.811883	0.593815	0.857979
1553544_at	-0.0515633	0.020397	-0.0719602	0.392442	0.729208	0.24392	0.463829
1553545_at	-0.0257505	0.016465	-0.0422155	0.682663	0.793034	0.507074	0.786911
1553549_at	-0.0105035	0.0415604	-0.0520639	0.826687	0.398166	0.296754	0.523823
1553552_at	-0.0325802	0.00938741	-0.0419676	0.614738	0.883694	0.519311	0.783057
1553555_at	-0.0263219	0.031878	-0.0581999	0.582627	0.507881	0.243182	0.481122
1553558_at	-0.0365461	0.0305357	-0.0670818	0.472275	0.545831	0.205618	0.423153
1553559_at	-0.0331037	0.021064	-0.0541677	0.523897	0.682393	0.308567	0.568913
1553560_at	-0.048931	0.0222193	-0.0711503	0.464145	0.735567	0.29723	0.54479
1553562_at	0.197555	-0.0104208	0.207976	0.343386	0.958771	0.320202	0.516937
1553565_s_at	-0.0290739	0.0264013	-0.0554753	0.599725	0.633074	0.329061	0.599984
1553566_at	-0.0290076	0.0199744	-0.0489819	0.62358	0.734201	0.414742	0.6974
1553567_s_at	-0.0557856	0.0105264	-0.066312	0.73868	0.949606	0.692196	0.907628
1553568_a_at	-0.0275253	0.0266049	-0.0541302	0.66156	0.672061	0.398593	0.682509
1553570_x_at	0.180628	0.0632723	0.117356	0.136261	0.574451	0.310713	0.295778
1553572_a_at	-0.397086	-0.387917	-0.00916896	0.266333	0.276578	0.978544	0.431495
1553582_a_at	0.198801	0.0147112	0.184089	0.306887	0.937323	0.3415	0.505346
1553583_a_at	0.157532	0.0270647	0.130467	0.246885	0.83447	0.330275	0.444651
1553584_at	-0.029594	0.0329286	-0.0625225	0.615573	0.577197	0.303519	0.566786
1553586_at	0.0935768	0.00659255	0.0869842	0.458351	0.95747	0.489438	0.695078
1553587_a_at	0.269046	-0.133148	0.402194	0.452031	0.705329	0.272554	0.513064
1553588_at	0.0586223	0.0191961	0.0394261	0.553314	0.844293	0.688021	0.822257
1553589_a_at	-0.00117068	-0.00725177	0.00608108	0.986541	0.916808	0.930192	0.993277
1553590_at	0.02462	0.0219502	0.00266976	0.609854	0.648501	0.955446	0.845768
1553591_at	0.0494242	-0.00173097	0.0511552	0.577274	0.984244	0.564329	0.796002
1553592_x_at	-0.0480633	-0.0971582	0.0490949	0.658614	0.382028	0.651868	0.663918
1553593_a_at	-0.0181046	0.032411	-0.0505156	0.732389	0.544233	0.353564	0.623263
1553594_a_at	0.366397	-0.127429	0.493826	0.341982	0.733509	0.211717	0.409445
1553600_at	0.321562	-0.115242	0.436804	0.307048	0.704878	0.178025	0.355588
1553602_at	-0.0247562	0.0159278	-0.0406841	0.694366	0.799755	0.522433	0.800375
1553603_s_at	-0.0372723	0.485987	-0.52326	0.87467	0.0699167	0.0548485	0.0979585
1553611_s_at	0.012839	0.0158554	-0.00301645	0.823461	0.783129	0.958124	0.955236
1553612_at	-0.102908	-0.147621	0.0447133	0.54123	0.387519	0.788334	0.657187
1553619_a_at	-0.0472335	0.0309788	-0.0782123	0.433389	0.602719	0.210988	0.427961
1553623_at	-0.0504096	0.0222924	-0.072702	0.411549	0.710963	0.24815	0.473986
1553629_a_at	-0.04634	0.0290814	-0.0754214	0.463465	0.641438	0.247145	0.482479
1553633_s_at	0.473956	-0.0187413	0.492697	0.208335	0.957867	0.192847	0.323338
1553637_s_at	-0.0359236	0.00365538	-0.039579	0.534898	0.948929	0.495465	0.739328
1553639_a_at	-0.938218	0.196894	-1.13511	0.223836	0.787705	0.150338	0.289312
1553640_at	-0.00834528	0.0298341	-0.0381794	0.88224	0.599886	0.504758	0.76888
1553641_a_at	-0.0309208	0.0254307	-0.0563516	0.633455	0.69412	0.393755	0.676372
1553642_at	0.000694906	0.0261993	-0.0255044	0.989868	0.634975	0.643833	0.855388
1553644_at	0.202944	-0.013646	0.21659	0.330289	0.945919	0.301056	0.493946
1553647_at	0.340459	-0.023567	0.364026	0.0191718	0.840483	0.0142801	0.0247587
1553656_at	-0.179276	-0.121176	-0.0581006	0.177927	0.345389	0.64257	0.365428
1553657_at	-0.0226318	0.00181106	-0.0244428	0.72989	0.97786	0.709426	0.911883
1553658_at	-0.0481058	0.0144847	-0.0625905	0.442523	0.813497	0.324705	0.567819
1553660_at	0.0393759	0.016013	0.0233629	0.597689	0.828613	0.75259	0.859817
1553663_a_at	0.0665823	0.0100295	0.0565529	0.560275	0.929217	0.619593	0.81007
1553668_at	0.0372558	0.00254501	0.0347108	0.69107	0.978215	0.710978	0.899936
1553670_at	-0.0146	0.0220193	-0.0366192	0.766435	0.6555	0.463817	0.747151
1553673_at	-0.0403175	0.0203637	-0.0606812	0.522932	0.744169	0.345141	0.610359
1553675_at	-0.020274	0.014888	-0.035162	0.694524	0.772461	0.500631	0.78268
1553677_a_at	-0.0645711	0.0770281	-0.141599	0.412757	0.333406	0.0974962	0.229416
1553678_a_at	-0.215315	-0.0163109	-0.199004	0.495645	0.958117	0.527842	0.736297
1553679_s_at	-0.0315234	0.0201908	-0.0517142	0.619093	0.748857	0.421746	0.7038
1553681_a_at	-1.10223	-0.405054	-0.697177	0.141968	0.56275	0.330394	0.308095
1553688_at	0.0249084	0.0381062	-0.0131978	0.622304	0.456404	0.79278	0.736137
1553689_s_at	-0.4514	0.415656	-0.867056	0.384967	0.421793	0.118018	0.270302
1553690_at	-0.0108039	0.0123792	-0.0231831	0.85818	0.837831	0.702604	0.924688
1553693_s_at	-0.7547	-0.49785	-0.25685	0.00193017	0.0157467	0.146995	0.00549825
1553694_a_at	-0.415359	-0.258535	-0.156824	0.25992	0.470593	0.657741	0.50043
1553695_a_at	-0.222036	-0.164319	-0.0577175	0.074822	0.165902	0.604177	0.165374
1553701_a_at	0.17595	0.0100864	0.165864	0.125663	0.923507	0.145281	0.218452
1553702_at	0.479954	-0.140813	0.620766	0.14106	0.641671	0.0688811	0.148727
1553703_at	0.216827	-0.158883	0.375709	0.534038	0.64645	0.294298	0.552323
1553704_x_at	0.159518	-0.144085	0.303603	0.667348	0.697499	0.421456	0.707014
1553705_a_at	-0.0313809	0.0166392	-0.0480201	0.557051	0.753327	0.376757	0.649779
1553706_at	-0.240146	-0.470667	0.230521	0.73327	0.509294	0.743492	0.79173
1553709_a_at	0.748682	0.599424	0.149258	0.0103472	0.0273649	0.512463	0.023199
1553713_a_at	-0.0452741	0.0142766	-0.0595507	0.406203	0.788636	0.283082	0.512647
1553715_s_at	0.352292	0.422522	-0.0702299	0.567912	0.495599	0.908288	0.752398
1553717_at	0.165135	-0.00877715	0.173912	0.407923	0.964004	0.384734	0.602543
1553718_at	0.61141	-0.0576876	0.669098	0.0830013	0.854432	0.0625764	0.114264
1553720_a_at	0.0598493	-0.0026285	0.0624778	0.536227	0.978016	0.519002	0.7536
1553727_at	0.328069	-0.11501	0.443079	0.351486	0.736818	0.219506	0.422011
1553728_at	0.00460802	-0.0308004	0.0354084	0.952948	0.694921	0.652684	0.879792
1553730_x_at	0.0275656	0.00180988	0.0257557	0.720169	0.981145	0.737689	0.91766
1553732_s_at	0.11575	0.00939644	0.106354	0.375662	0.940963	0.413584	0.599149
1553740_a_at	0.012593	0.0234261	-0.0108332	0.806456	0.650341	0.832977	0.895484
1553743_at	-0.636111	-0.445811	-0.1903	0.426389	0.572693	0.807898	0.700137
1553749_at	-0.580138	0.63273	-1.21287	0.327663	0.288796	0.0634379	0.158365
1553752_at	-0.0493105	0.0214627	-0.0707732	0.437664	0.730822	0.275963	0.513858
1553755_at	0.300674	-0.0300298	0.330704	0.304214	0.914991	0.26214	0.445726
1553756_at	-0.0242958	0.022464	-0.0467598	0.69279	0.71467	0.45394	0.740238
1553761_at	0.0991318	0.00722953	0.0919023	0.42405	0.952387	0.457157	0.65632
1553768_a_at	-0.0792718	0.1739	-0.253171	0.728469	0.453822	0.286051	0.529513
1553770_a_at	-0.521259	0.391837	-0.913096	0.754986	0.814241	0.58738	0.853058
1553775_at	-0.170634	-0.153804	-0.0168301	0.301924	0.348669	0.915615	0.505327
1553778_at	-0.0134402	0.0284251	-0.0418654	0.812465	0.618366	0.46781	0.745137
1553780_at	0.0342475	0.0262581	0.0079894	0.547072	0.642477	0.886853	0.80871
1553785_at	1.11671	1.66417	-0.547464	0.223212	0.0864604	0.533531	0.19764
1553787_at	0.0746617	0.435857	-0.361196	0.95113	0.721734	0.767557	0.925226
1553789_a_at	-0.0241138	0.025893	-0.0500067	0.634737	0.61042	0.337243	0.610362
1553796_at	-0.0312182	0.0209385	-0.0521567	0.56331	0.696331	0.344497	0.615876
1553802_a_at	-0.0484812	0.0227889	-0.0712701	0.4114	0.693762	0.239846	0.463544
1553803_at	0.252599	-0.0301879	0.282787	0.0857049	0.818302	0.0601596	0.113201
1553804_a_at	0.00919789	-0.0244533	0.0336512	0.91301	0.772085	0.691004	0.913505
1553805_at	0.130395	0.0114268	0.118968	0.348929	0.932405	0.390272	0.566281
1553809_a_at	-0.0346675	0.0104063	-0.0450738	0.583671	0.868005	0.479447	0.746039
1553812_at	0.0408188	0.0176895	0.0231293	0.556614	0.796833	0.736846	0.829959
1553813_s_at	-0.015238	-0.00684395	-0.00839403	0.812547	0.915037	0.895915	0.970188
1553817_at	-0.0332004	0.00695964	-0.04016	0.49769	0.885095	0.415635	0.668332
1553818_x_at	-0.0331142	0.0267282	-0.0598424	0.531753	0.611958	0.273161	0.524357
1553826_a_at	-0.0509653	-0.0141006	-0.0368647	0.423301	0.82081	0.558059	0.693923
1553828_at	0.16595	0.0186058	0.147344	0.264714	0.895782	0.317505	0.45554
1553831_at	-0.0569663	0.0320846	-0.0890509	0.396356	0.62663	0.200569	0.407579
1553832_at	-0.0419514	0.0274257	-0.069377	0.481617	0.642001	0.258627	0.500217
1553837_at	-0.0250987	0.0192342	-0.0443329	0.603071	0.689052	0.36815	0.646322
1553839_at	-0.0399813	0.0278488	-0.0678301	0.516808	0.648978	0.28464	0.538278
1553840_a_at	-0.0128453	-0.0542323	0.041387	0.795799	0.293455	0.414924	0.526596
1553843_at	0.075501	0.00102272	0.0744783	0.446845	0.991598	0.452769	0.668512
1553844_a_at	-0.0222992	0.0224377	-0.044737	0.680225	0.678373	0.416922	0.70241
1553845_x_at	0.0912314	0.00692153	0.0843099	0.447492	0.953044	0.481352	0.684092
1553846_at	-0.0170922	0.0320912	-0.0491834	0.731834	0.524455	0.338662	0.603629
1553856_s_at	0.899954	-0.489499	1.38945	0.368241	0.617173	0.180965	0.374311
1553857_at	0.23953	0.0290464	0.210483	0.137043	0.844647	0.183711	0.253903
1553858_at	-0.674723	-0.246484	-0.428239	0.113365	0.530325	0.288966	0.254546
1553860_at	-0.0404578	0.0252949	-0.0657527	0.493548	0.665285	0.27867	0.527834
1553861_at	0.03743	0.0365525	0.000877448	0.416252	0.426752	0.984413	0.63451
1553863_at	0.135417	0.0234497	0.111968	0.29871	0.851499	0.384354	0.520008
1553871_at	-0.0385574	0.0225431	-0.0611005	0.526262	0.708277	0.325624	0.589313
1553872_at	0.207781	0.0353211	0.17246	0.145544	0.789024	0.216417	0.280219
1553874_a_at	-0.0250479	0.0116231	-0.0366711	0.589044	0.800398	0.434537	0.710846
1553875_s_at	-0.0014691	0.017834	-0.0193031	0.973536	0.68892	0.665118	0.883259
1553879_a_at	0.185745	0.020976	0.164769	0.311135	0.905406	0.365178	0.522043
1553880_at	-0.0466923	0.022276	-0.0689683	0.458308	0.719248	0.284235	0.528399
1553888_at	-0.025153	0.022942	-0.048095	0.642859	0.671924	0.384973	0.667101
1553889_at	-0.021458	0.0277134	-0.0491715	0.721106	0.645801	0.42239	0.706945
1553890_s_at	-0.0443391	0.0211408	-0.0654799	0.488213	0.737551	0.315671	0.570989
1553891_at	-0.0451743	0.0221919	-0.0673663	0.464578	0.715308	0.286458	0.532374
1553893_at	-0.0366866	0.0235708	-0.0602574	0.533047	0.68628	0.317133	0.580357
1553895_at	-0.0115717	-0.00550091	-0.00607081	0.815036	0.911313	0.902179	0.971052
1553900_s_at	-0.0439576	0.0283874	-0.072345	0.428524	0.604292	0.208977	0.424431
1553906_s_at	-0.89932	-0.930831	0.0315112	0.106187	0.0964937	0.950104	0.163337
1553909_x_at	0.657695	-0.260334	0.918029	0.406546	0.737067	0.257404	0.483861
1553914_at	-0.0180859	0.0279086	-0.0459945	0.771996	0.656152	0.468585	0.751461
1553917_at	-0.00514846	0.0252009	-0.0303493	0.941252	0.719544	0.666106	0.892125
1553918_at	-0.0169462	0.024245	-0.0411911	0.779546	0.689704	0.502254	0.783647
1553919_at	0.157252	0.02516	0.132092	0.242132	0.843964	0.318886	0.434521
1553923_at	-0.0662171	-0.00898216	-0.0572349	0.288299	0.880618	0.353794	0.496022
1553928_at	-0.3851	0.327796	-0.712896	0.511088	0.574244	0.24061	0.477557
1553929_at	-0.00624617	0.00445582	-0.010702	0.923471	0.945356	0.869352	0.985461
1553943_at	0.0775284	-0.0456529	0.123181	0.559274	0.728814	0.362414	0.63515
1553945_at	-0.0208418	0.0183075	-0.0391493	0.72849	0.760186	0.519013	0.799901
1553946_at	-0.0314047	0.0295501	-0.0609547	0.595957	0.617425	0.316642	0.584205
1553949_at	0.0312418	0.039586	-0.00834419	0.627481	0.540743	0.896034	0.800669
1553952_at	-0.055608	-0.0105907	-0.0450173	0.38876	0.866095	0.481262	0.640221
1553954_at	-0.633961	-0.0474292	-0.586532	0.241395	0.926461	0.275081	0.409942
1553955_at	-1.07154	-0.85878	-0.212765	0.0137527	0.0346834	0.538782	0.0306296
1553956_at	0.0911999	0.496132	-0.404932	0.896513	0.486873	0.568095	0.746515
1553957_at	-1.59551	-0.875031	-0.720484	0.00490581	0.0626789	0.111624	0.0146708
1553959_a_at	0.310518	0.58029	-0.269772	0.534749	0.261794	0.588373	0.508833
1553961_s_at	-0.0148524	0.0184597	-0.0333122	0.82507	0.783747	0.622604	0.877752
1553962_s_at	-0.0520786	0.0181169	-0.0701955	0.410505	0.769711	0.276558	0.506944
1553967_at	-0.0304736	0.00465992	-0.0351335	0.627817	0.940395	0.577288	0.822234
1553968_a_at	-0.0140613	0.0459873	-0.0600486	0.795242	0.407025	0.287133	0.517234
1553971_a_at	-0.0255112	0.0375964	-0.0631076	0.66375	0.52508	0.298477	0.556689
1553976_a_at	-0.638227	0.310156	-0.948383	0.330578	0.627175	0.164045	0.342152
1553977_a_at	0.00191738	0.278648	-0.27673	0.990887	0.128684	0.130928	0.210443
1553978_at	-0.134802	0.390529	-0.525331	0.831125	0.541668	0.416733	0.68386
1553982_a_at	1.55346	1.19292	0.36054	0.0385349	0.0921058	0.57461	0.0867246
1553983_at	-0.0681974	-0.317677	0.24948	0.638334	0.0555893	0.115027	0.120213
1553984_s_at	0.00692841	-0.330908	0.337836	0.944433	0.0104847	0.00950299	0.0147387
1553986_at	-0.00616489	0.0277739	-0.0339388	0.897657	0.56682	0.486574	0.745876
1553987_at	-0.794188	-1.02424	0.230057	0.0155528	0.00455065	0.389461	0.0107892
1553989_a_at	-0.042198	0.022852	-0.06505	0.490241	0.705188	0.298618	0.551785
1553990_at	-0.0748427	-0.0142369	-0.0606058	0.369895	0.8606	0.463277	0.617257
1553992_s_at	-0.254984	-0.347295	0.0923105	0.466235	0.328772	0.788418	0.579415
1553993_s_at	-0.751654	-0.260418	-0.491236	0.0418959	0.418698	0.148829	0.104028
1554001_at	-0.22244	0.44855	-0.670991	0.80662	0.623927	0.468099	0.746401
1554003_at	-0.0453101	0.00749037	-0.0528005	0.419855	0.891377	0.351202	0.582945
1554006_a_at	-0.034172	0.0256232	-0.0597952	0.569906	0.668446	0.331473	0.601318
1554007_at	-0.419024	-0.49858	0.0795558	0.465192	0.38863	0.887587	0.633736
1554010_at	-0.00441841	0.395083	-0.399502	0.992299	0.400656	0.395679	0.605571
1554014_at	1.71674	1.09939	0.617353	0.00203042	0.0186549	0.131474	0.00589542
1554015_a_at	1.84808	1.12272	0.725356	0.000856096	0.0120501	0.0668276	0.00261379
1554016_a_at	0.0998366	-0.0661231	0.16596	0.647206	0.760797	0.452847	0.736331
1554017_at	-0.0246347	0.0126981	-0.0373328	0.681221	0.831538	0.536843	0.80955
1554018_at	-0.230005	-0.0526836	-0.177322	0.618699	0.908442	0.700142	0.864532
1554020_at	1.76422	1.53921	0.225014	0.0841804	0.122822	0.805229	0.161186
1554021_a_at	0.0042461	0.131287	-0.127041	0.970814	0.279125	0.293697	0.453174
1554023_s_at	0.0868952	-0.0724101	0.159305	0.506525	0.578018	0.240011	0.476467
1554026_a_at	0.938465	0.35532	0.583145	0.147804	0.557815	0.346058	0.319752
1554030_at	-0.265114	0.389898	-0.655012	0.709154	0.585542	0.368867	0.645517
1554033_at	-0.0518294	0.0242767	-0.0761061	0.369568	0.667022	0.20177	0.404003
1554038_at	0.0762914	-0.041894	0.118185	0.523477	0.723288	0.332728	0.596891
1554039_at	0.329541	-0.153208	0.482749	0.303405	0.621669	0.147547	0.311816
1554042_s_at	-0.0395747	0.00750512	-0.0470798	0.533407	0.904658	0.461356	0.71618
1554043_a_at	-0.0126536	0.0200664	-0.03272	0.822351	0.722554	0.565614	0.83532
1554044_a_at	0.0321362	-0.0285939	0.0607302	0.745928	0.772939	0.544311	0.820925
1554045_at	-0.0291514	0.264324	-0.293475	0.93538	0.470839	0.42536	0.66399
1554049_s_at	-0.173022	0.436557	-0.609579	0.616516	0.227478	0.107029	0.232049
1554050_at	-0.000490812	-0.00855171	0.0080609	0.994752	0.908813	0.914021	0.991167
1554052_at	0.0996316	0.675273	-0.575641	0.831198	0.176988	0.241531	0.328051
1554053_at	0.513391	0.66977	-0.156379	0.286883	0.176192	0.735985	0.346544
1554057_at	1.62927	0.746886	0.882382	0.0131293	0.175204	0.117841	0.0374095
1554059_at	-0.0361702	0.0240083	-0.0601785	0.50583	0.655815	0.281401	0.532892
1554063_at	0.165934	0.0736616	0.0922721	0.689428	0.858522	0.823425	0.917591
1554065_at	-0.0139986	0.0168197	-0.0308183	0.813217	0.776692	0.605795	0.866568
1554067_at	-1.60449	-0.628664	-0.97583	0.024277	0.300276	0.125881	0.0646589
1554068_s_at	-0.676217	-0.57267	-0.103547	0.00647064	0.0142731	0.577824	0.0133936
1554069_at	0.320779	-0.0304179	0.351197	0.277345	0.914261	0.238129	0.408425
1554074_s_at	0.159825	-0.0182122	0.178037	0.403728	0.922218	0.355188	0.57831
1554076_s_at	-0.0215257	0.0231064	-0.0446321	0.722493	0.703251	0.468241	0.754145
1554077_a_at	-1.58834	-0.883448	-0.704895	0.0967985	0.322246	0.423674	0.227563
1554078_s_at	-0.457726	-0.313426	-0.1443	0.0746371	0.195279	0.531126	0.171966
1554079_at	0.00730091	0.639161	-0.63186	0.987785	0.20709	0.211755	0.337636
1554080_at	0.929521	1.13205	-0.202529	0.234858	0.157332	0.785382	0.302586
1554082_a_at	-0.154766	0.505169	-0.659935	0.827307	0.483716	0.366175	0.621169
1554084_a_at	-0.0350986	0.00736162	-0.0424602	0.570397	0.904166	0.494751	0.752693
1554085_at	-0.0921045	0.0702537	-0.162358	0.319328	0.440625	0.100467	0.234407
1554086_at	-0.0310107	0.00385554	-0.0348662	0.623219	0.950859	0.581576	0.82293
1554091_a_at	0.0176968	0.00751457	0.0101823	0.77347	0.902476	0.868191	0.956217
1554093_a_at	-0.240583	-0.155519	-0.0850648	0.237678	0.431709	0.662076	0.464826
1554094_at	0.00247426	0.0315296	-0.0290554	0.962953	0.558941	0.58949	0.79838
1554095_at	0.436201	0.648087	-0.211886	0.38146	0.207666	0.663927	0.414636
1554097_a_at	-0.015427	0.0270292	-0.0424562	0.789258	0.641401	0.469567	0.750447
1554099_a_at	-0.071507	-0.0113975	-0.0601094	0.340233	0.875109	0.41824	0.572809
1554102_a_at	-0.0223268	0.0366398	-0.0589666	0.70752	0.541612	0.336071	0.603516
1554103_at	-0.0286046	0.0253282	-0.0539328	0.619608	0.659638	0.360051	0.637952
1554105_at	-0.429635	-0.158756	-0.270879	0.156327	0.576158	0.350393	0.333949
1554106_at	0.438737	0.464544	-0.0258068	0.0186103	0.0144659	0.863211	0.0245984
1554110_at	0.303929	-0.0864817	0.39041	0.746507	0.926452	0.678738	0.903591
1554112_a_at	-0.414148	0.0536145	-0.467763	0.529086	0.934107	0.478903	0.726379
1554113_a_at	0.022136	0.0322375	-0.0101015	0.809185	0.725721	0.912103	0.933286
1554114_s_at	0.132859	0.40804	-0.275181	0.611411	0.14615	0.307036	0.310486
1554115_at	-0.0459656	0.0306468	-0.0766124	0.479682	0.633988	0.253266	0.492795
1554116_s_at	0.367465	-0.376378	0.743843	0.47954	0.469344	0.174095	0.371883
1554117_at	0.206613	-0.116726	0.323339	0.514347	0.709608	0.318001	0.578627
1554126_at	0.10874	0.0265174	0.0822227	0.456011	0.852933	0.569621	0.724122
1554128_at	0.231368	-0.0812478	0.312616	0.500192	0.810096	0.368744	0.62864
1554129_a_at	0.213192	-0.0289273	0.242119	0.386658	0.903882	0.329257	0.548464
1554132_a_at	1.48079	1.53757	-0.0567829	0.00204956	0.0016594	0.861087	0.00256096
1554145_a_at	-0.966539	-0.145222	-0.821316	0.0721218	0.760217	0.115318	0.142851
1554148_a_at	-0.390612	0.0241344	-0.414747	0.098169	0.909652	0.0824788	0.144418
1554149_at	1.14616	0.724824	0.421334	0.00413585	0.0335837	0.16983	0.0118427
1554151_at	0.245475	-0.00774816	0.253224	0.263062	0.970453	0.249617	0.408919
1554152_a_at	-0.0226662	0.0350346	-0.0577008	0.704589	0.560734	0.347912	0.619435
1554153_a_at	-0.484247	-0.0167451	-0.467502	0.0341566	0.930404	0.0390091	0.056855
1554154_at	0.0291691	0.318239	-0.28907	0.926702	0.332518	0.375917	0.5455
1554157_a_at	-0.0161094	-0.0226144	0.00650499	0.787225	0.705492	0.913012	0.922057
1554159_a_at	-0.0332365	0.0149987	-0.0482352	0.595022	0.808852	0.445581	0.721713
1554160_a_at	0.000706498	0.0151011	-0.0143946	0.991089	0.811712	0.820333	0.962014
1554167_a_at	0.246812	0.275389	-0.0285775	0.260067	0.213767	0.891249	0.375618
1554168_a_at	-0.375118	-0.169163	-0.205955	0.176274	0.519715	0.436468	0.374577
1554171_at	-1.40494	-1.68833	0.283393	0.00979429	0.00389281	0.502886	0.00831227
1554172_a_at	-0.48826	-0.429146	-0.0591145	0.231875	0.2878	0.87865	0.408578
1554173_at	0.779048	0.571494	0.207554	0.00998557	0.0373384	0.383751	0.0247785
1554175_at	1.02443	1.14583	-0.121395	0.0784803	0.0546787	0.814559	0.102927
1554177_a_at	-0.18897	-0.0133061	-0.175664	0.588819	0.969306	0.614808	0.823497
1554178_a_at	0.111535	0.435187	-0.323652	0.650044	0.106551	0.211222	0.226779
1554179_s_at	0.0993765	-0.000612884	0.0999894	0.149954	0.992332	0.147806	0.241467
1554183_s_at	0.0307585	-0.0218277	0.0525863	0.748809	0.819904	0.586783	0.85224
1554188_at	-0.046676	0.0136451	-0.0603211	0.452367	0.822779	0.337956	0.5841
1554192_s_at	0.0126426	0.099825	-0.0871824	0.89204	0.302896	0.363911	0.51423
1554194_at	-0.0155472	0.00038262	-0.0159298	0.737974	0.993404	0.731825	0.921461
1554195_a_at	-0.0340329	0.0271393	-0.0611722	0.535994	0.619846	0.280232	0.534123
1554198_at	-0.0392007	0.0215773	-0.060778	0.52946	0.726567	0.339077	0.604969
1554201_at	0.310589	-0.00208261	0.312671	0.463152	0.995995	0.460276	0.682362
1554202_x_at	0.0759192	-0.360736	0.436655	0.880181	0.481643	0.398256	0.648208
1554205_s_at	-0.130144	-0.116126	-0.0140182	0.181538	0.227301	0.877689	0.325071
1554206_at	-0.094233	-0.0750369	-0.0191961	0.751076	0.800309	0.94829	0.941545
1554208_at	-0.842123	0.385668	-1.22779	0.371715	0.67535	0.20655	0.410949
1554210_at	-0.0390264	0.0293257	-0.0683521	0.5326	0.637017	0.287927	0.543999
1554212_s_at	0.234991	0.0252005	0.209791	0.257042	0.89852	0.307122	0.442819
1554213_at	-0.00932738	0.0172809	-0.0266083	0.887933	0.794389	0.689228	0.915497
1554214_at	-0.0177196	0.0224445	-0.040164	0.739799	0.674746	0.458997	0.744336
1554219_at	0.134594	-0.00589985	0.140494	0.446501	0.972796	0.427696	0.653071
1554222_at	-0.0284789	-0.0051178	-0.0233611	0.665123	0.937578	0.721935	0.892256
1554228_a_at	-0.0389545	0.0213009	-0.0602555	0.508082	0.714325	0.316357	0.575662
1554229_at	-0.031138	0.0283488	-0.0594868	0.619598	0.650795	0.354095	0.630942
1554231_a_at	0.0576428	-0.007726	0.0653687	0.572106	0.938929	0.523121	0.77137
1554239_s_at	-0.273765	0.383614	-0.657379	0.640125	0.515619	0.278915	0.530738
1554240_a_at	-0.115996	-0.11525	-0.00074624	0.784067	0.785414	0.998589	0.948137
1554241_at	0.346425	0.744255	-0.39783	0.642998	0.332593	0.595452	0.604209
1554245_x_at	0.115415	-0.236597	0.352012	0.627272	0.332419	0.165086	0.344067
1554248_at	-0.0979071	-0.0416676	-0.0562395	0.297508	0.646724	0.538746	0.556824
1554250_s_at	-0.547246	-1.11694	0.569698	0.464047	0.157687	0.446656	0.343398
1554251_at	0.86634	0.724005	0.142335	0.011816	0.0258084	0.597724	0.0248931
1554253_a_at	0.0125611	-0.0249502	0.0375113	0.867236	0.740615	0.620475	0.872686
1554256_a_at	-0.0483312	0.220897	-0.269228	0.768599	0.204471	0.131772	0.258199
1554259_at	-0.0343207	0.0113687	-0.0456894	0.565151	0.847237	0.448028	0.716511
1554260_a_at	-0.835172	-0.0889303	-0.746242	0.0628217	0.82107	0.0890001	0.118072
1554261_at	-0.0449556	0.0149897	-0.0599453	0.401456	0.77458	0.272375	0.499433
1554262_s_at	-0.0318984	0.0286162	-0.0605146	0.589571	0.6277	0.318983	0.587039
1554266_at	0.026792	0.0262448	0.000547205	0.703509	0.709226	0.993764	0.903783
1554268_at	0.0125035	0.0118712	0.000632331	0.833584	0.841861	0.991508	0.970419
1554271_a_at	-0.309071	0.126116	-0.435187	0.436201	0.746113	0.282935	0.521535
1554274_a_at	0.668576	1.23092	-0.562346	0.186356	0.0305462	0.257781	0.0818483
1554279_a_at	-0.0214728	0.00965752	-0.0311303	0.70274	0.863136	0.582309	0.843816
1554280_a_at	-0.0372619	0.0170799	-0.0543419	0.558822	0.786642	0.400421	0.673354
1554285_at	-0.330813	-0.0381768	-0.292636	0.512152	0.938737	0.560675	0.760265
1554286_at	-0.0499124	0.0106887	-0.0606011	0.43305	0.863733	0.346162	0.584359
1554287_at	0.637214	0.513431	0.123783	0.257183	0.353481	0.817612	0.46539
1554290_at	-0.652448	-0.609482	-0.0429663	0.264325	0.294367	0.93859	0.441651
1554292_a_at	0.329893	0.0317436	0.298149	0.26479	0.910488	0.309617	0.451192
1554302_s_at	-0.0359272	0.021287	-0.0572142	0.517782	0.698685	0.313954	0.57446
1554303_at	0.0767696	-1.82158e-05	0.0767878	0.549373	0.999885	0.549281	0.775638
1554305_at	-0.00887575	0.0280597	-0.0369354	0.866844	0.599465	0.492567	0.760089
1554312_at	-0.0470398	0.0176295	-0.0646693	0.470895	0.783489	0.329481	0.581482
1554316_at	0.0400568	0.105353	-0.065296	0.683952	0.300858	0.5112	0.55785
1554317_s_at	-0.0513195	0.0238574	-0.075177	0.455226	0.724207	0.284748	0.528315
1554318_at	-0.0434105	0.0245505	-0.067961	0.482909	0.687853	0.283997	0.532867
1554322_a_at	-0.0453658	0.0215969	-0.0669627	0.49402	0.741392	0.322137	0.579413
1554327_a_at	-0.0715898	0.0230444	-0.0946341	0.342832	0.752977	0.220457	0.420322
1554331_a_at	0.123692	0.00488757	0.118805	0.389425	0.972105	0.407463	0.605514
1554332_a_at	-0.0400603	0.0269436	-0.0670039	0.55079	0.686099	0.329289	0.596863
1554334_a_at	2.38235	2.00237	0.37998	0.0139643	0.0292004	0.620921	0.0291222
1554335_at	-0.0655616	-0.0357028	-0.0298588	0.3941	0.636235	0.691708	0.676886
1554337_at	0.0609072	0.0232325	0.0376747	0.42107	0.754049	0.613498	0.702446
1554341_a_at	-0.382059	0.391528	-0.773587	0.538754	0.529024	0.231805	0.464922
1554342_s_at	-0.63113	0.0489225	-0.680052	0.306003	0.934224	0.272865	0.45602
1554343_a_at	-0.229495	-0.175188	-0.0543075	0.188905	0.303458	0.740896	0.368313
1554344_s_at	-0.0632109	0.00623368	-0.0694446	0.322776	0.919442	0.280771	0.47269
1554345_a_at	-1.54385	-0.173641	-1.37021	0.0679939	0.81569	0.0973354	0.128622
1554346_at	0.192174	0.0148025	0.177372	0.271821	0.92942	0.307399	0.455984
1554348_s_at	-0.0580292	0.0253807	-0.0834098	0.382658	0.696008	0.222323	0.434305
1554349_at	-0.0394176	0.0389875	-0.0784051	0.528399	0.532779	0.228342	0.459641
1554351_a_at	0.299296	0.365412	-0.0661156	0.216057	0.1407	0.772785	0.274252
1554352_s_at	0.685719	0.49392	0.191799	0.0615094	0.153517	0.554333	0.140582
1554360_at	-0.328093	-0.297797	-0.0302958	0.149751	0.185528	0.8856	0.268216
1554365_a_at	0.0174634	0.0197895	-0.00232605	0.950859	0.944326	0.99345	0.996879
1554367_at	0.102871	0.0132956	0.0895755	0.370316	0.905054	0.432101	0.604319
1554371_at	-0.0426624	0.0156483	-0.0583107	0.515539	0.808945	0.3804	0.643949
1554372_at	-0.0476927	0.0230477	-0.0707404	0.472852	0.724806	0.297453	0.546993
1554376_s_at	-0.143925	-0.105318	-0.0386074	0.0768601	0.173339	0.596064	0.170624
1554377_a_at	-0.0361341	0.00818539	-0.0443195	0.571667	0.896893	0.490405	0.750157
1554379_a_at	-0.0425373	0.0242177	-0.066755	0.507078	0.702544	0.308773	0.566674
1554380_at	-0.0201348	0.0302495	-0.0503844	0.701995	0.568013	0.351476	0.62431
1554382_at	-0.043372	0.0305024	-0.0738744	0.480604	0.616602	0.24489	0.481429
1554383_a_at	-0.0216795	0.0249499	-0.0466294	0.721758	0.682387	0.451242	0.737328
1554385_a_at	0.0791023	0.0588232	0.0202791	0.495562	0.609577	0.859059	0.764925
1554386_at	-0.0199509	0.00118977	-0.0211406	0.761949	0.985538	0.748322	0.932799
1554388_at	0.250514	0.0433176	0.207196	0.0978294	0.751294	0.158437	0.19524
1554390_s_at	0.457663	0.909536	-0.451873	0.309203	0.0654521	0.314918	0.162924
1554391_at	0.458507	0.0333922	0.425114	0.218966	0.924487	0.250864	0.374849
1554393_a_at	-0.0504529	0.0243407	-0.0747936	0.417754	0.690381	0.242362	0.468156
1554396_at	-0.0509639	0.0308024	-0.0817663	0.427213	0.626232	0.218178	0.437432
1554397_s_at	0.0661349	0.659759	-0.593625	0.878086	0.156095	0.195966	0.280954
1554398_at	-0.0029346	0.0246045	-0.0275391	0.958282	0.663187	0.626541	0.858452
1554400_at	-0.0198877	0.0354372	-0.0553249	0.718333	0.524706	0.330602	0.594717
1554401_a_at	-0.0314443	0.0203718	-0.0518161	0.586099	0.722571	0.378244	0.655664
1554403_a_at	-0.028392	0.0232161	-0.0516081	0.616695	0.681402	0.372754	0.652363
1554404_a_at	-0.0304105	0.0073468	-0.0377573	0.55419	0.884972	0.465778	0.726793
1554408_a_at	-0.309229	-0.103999	-0.20523	0.168757	0.622	0.342615	0.351541
1554410_a_at	0.153084	0.02547	0.127614	0.327845	0.866107	0.40975	0.558083
1554411_at	0.423695	0.937194	-0.513499	0.498571	0.158152	0.415723	0.343291
1554414_a_at	1.17695	1.72472	-0.547762	0.18634	0.0687271	0.51758	0.159943
1554415_at	0.816229	0.924594	-0.108365	0.118341	0.083535	0.820222	0.158004
1554417_s_at	-0.660891	-0.0731777	-0.587713	0.25387	0.894479	0.305588	0.43906
1554420_at	-0.0576217	0.019006	-0.0766276	0.259783	0.698144	0.146827	0.298917
1554423_a_at	-0.15005	-0.293414	0.143364	0.486906	0.194165	0.505872	0.405397
1554428_s_at	0.0493276	0.0203254	0.0290021	0.487224	0.771374	0.679398	0.770022
1554429_a_at	0.0328788	0.00343702	0.0294418	0.63736	0.960374	0.672439	0.866308
1554430_at	0.0581177	-0.0756588	0.133776	0.669685	0.580427	0.339489	0.611671
1554432_x_at	0.124164	0.0496556	0.0745082	0.167593	0.557952	0.386639	0.356498
1554441_a_at	0.134839	0.274978	-0.140139	0.655424	0.37353	0.643002	0.65411
1554442_at	-0.0297854	0.211124	-0.240909	0.849837	0.206046	0.155691	0.286338
1554443_s_at	-0.128319	0.909797	-1.03812	0.848114	0.20128	0.151495	0.279222
1554444_s_at	0.341713	-0.24005	0.581763	0.45651	0.597133	0.221366	0.445612
1554445_at	-0.275687	-0.251515	-0.0241724	0.271321	0.312095	0.919604	0.458344
1554447_at	-0.0324018	0.275047	-0.307449	0.957364	0.652398	0.615274	0.849659
1554450_s_at	-0.0741038	0.540004	-0.614108	0.878292	0.2848	0.229227	0.404389
1554451_s_at	-0.206997	0.0928866	-0.299884	0.430966	0.718859	0.265184	0.499435
1554452_a_at	0.368083	-0.0586238	0.426707	0.463991	0.905323	0.399051	0.641458
1554453_at	-0.527308	-0.410676	-0.116632	0.24481	0.355844	0.787124	0.452977
1554455_at	-0.201812	-0.183713	-0.0180987	0.489576	0.528105	0.949704	0.732721
1554456_a_at	-0.558816	-0.225498	-0.333318	0.0303811	0.312053	0.151155	0.08001
1554462_a_at	0.818766	1.02865	-0.20988	0.144472	0.0778027	0.686676	0.162806
1554464_a_at	-1.289	-0.467776	-0.821221	0.134898	0.55952	0.317675	0.29471
1554466_a_at	-0.0289855	0.0267591	-0.0557447	0.64644	0.671591	0.387315	0.669798
1554468_s_at	-0.0506331	0.0186165	-0.0692496	0.42067	0.762388	0.280222	0.514112
1554470_s_at	-0.920263	-0.843286	-0.0769774	0.131158	0.161342	0.890483	0.234445
1554472_a_at	0.487236	1.1339	-0.646663	0.598973	0.240542	0.488541	0.476048
1554475_a_at	-0.00109164	0.0208709	-0.0219625	0.984905	0.718863	0.704976	0.907213
1554476_x_at	1.01148	0.063772	0.947712	0.234573	0.936992	0.262506	0.396038
1554479_a_at	-0.85755	-0.426321	-0.431229	0.0302151	0.220763	0.216045	0.0813971
1554480_a_at	-0.836811	-0.624078	-0.212733	0.0257184	0.073677	0.497594	0.0605913
1554481_a_at	-0.0267651	0.0294177	-0.0561828	0.663048	0.632512	0.371423	0.651496
1554482_a_at	0.129976	0.161259	-0.0312829	0.354644	0.258442	0.818373	0.467188
1554483_at	-0.396438	-0.35906	-0.037378	0.212077	0.253717	0.900718	0.370278
1554485_s_at	-2.04462	-1.81004	-0.234573	0.0644973	0.0935771	0.809045	0.122536
1554486_a_at	1.74199	1.63059	0.111405	0.204466	0.231676	0.931267	0.349478
1554487_a_at	-0.108313	-0.0650563	-0.0432565	0.228271	0.45403	0.614531	0.45523
1554491_a_at	-0.0307064	0.0260207	-0.056727	0.574803	0.6334	0.312924	0.578792
1554499_s_at	0.0253769	0.0209697	0.00440719	0.747477	0.789948	0.955241	0.938548
1554508_at	-0.994658	0.203754	-1.19841	0.172446	0.7649	0.109705	0.216493
1554509_a_at	-0.649412	0.369789	-1.0192	0.397729	0.623951	0.200212	0.407296
1554510_s_at	0.0421071	-0.065667	0.107774	0.881669	0.816642	0.704491	0.924634
1554514_at	-0.51299	-0.421478	-0.0915118	0.320248	0.4087	0.854158	0.550684
1554516_at	0.154951	-0.0181503	0.173102	0.387898	0.917189	0.337933	0.556272
1554517_x_at	0.29013	0.0041943	0.285935	0.295948	0.987437	0.302448	0.471896
1554518_at	0.0396541	-0.250977	0.290631	0.886983	0.381774	0.315607	0.5343
1554519_at	0.673974	2.49731	-1.82334	0.472972	0.025853	0.0789621	0.0619903
1554520_at	0.164528	0.139219	0.0253084	0.260152	0.33446	0.855968	0.459915
1554523_a_at	-0.254327	-0.168534	-0.085793	0.2248	0.40713	0.667159	0.443034
1554531_at	-0.0132607	0.0249584	-0.0382191	0.835796	0.697613	0.554801	0.824728
1554533_at	-0.970297	0.187827	-1.15812	0.294897	0.832892	0.218575	0.398772
1554534_at	-0.0474109	0.0186929	-0.0661037	0.460716	0.767323	0.312462	0.560774
1554537_at	-0.0106712	0.0162439	-0.0269151	0.826782	0.739641	0.584537	0.849977
1554538_at	0.16812	0.0815927	0.0865268	0.569461	0.780527	0.767707	0.840669
1554539_a_at	1.67604	0.816907	0.85913	0.000358447	0.0169577	0.0135412	0.0011642
1554541_a_at	-0.0298748	0.0310488	-0.0609236	0.598981	0.585005	0.29827	0.56002
1554542_at	0.0240992	0.0613426	-0.0372434	0.780451	0.484782	0.667891	0.766796
1554543_at	0.642798	0.0543763	0.588422	0.025663	0.818633	0.0363048	0.0466839
1554544_a_at	-1.0263	-0.49333	-0.532973	0.0216822	0.201266	0.171333	0.0599354
1554554_at	0.00514109	0.0256485	-0.0205074	0.908415	0.5705	0.648712	0.824751
1554555_a_at	-0.298611	-0.125065	-0.173545	0.0943083	0.445076	0.298442	0.2213
1554556_a_at	0.653419	0.85029	-0.196871	0.232199	0.132371	0.705454	0.269996
1554557_at	0.901	0.714157	0.186843	0.0594636	0.118335	0.65603	0.127059
1554559_at	0.0579428	0.0193429	0.0385999	0.439206	0.792231	0.601891	0.717463
1554564_a_at	-0.00912978	0.0218598	-0.0309896	0.873576	0.704468	0.592753	0.850586
1554565_x_at	0.413938	-0.0049483	0.418887	0.31202	0.989978	0.306692	0.486375
1554566_at	0.00128756	0.0193231	-0.0180356	0.984218	0.767313	0.782325	0.943067
1554569_a_at	-0.777093	-0.0479255	-0.729167	0.180111	0.92948	0.205116	0.309857
1554571_at	-0.0501303	0.00986965	-0.06	0.392487	0.862762	0.311487	0.535568
1554572_a_at	-0.640196	0.0955457	-0.735742	0.204795	0.8408	0.152057	0.281751
1554575_a_at	-0.00794879	0.148614	-0.156563	0.949035	0.255119	0.232881	0.389737
1554576_a_at	0.0401231	0.0245195	0.0156037	0.465645	0.651702	0.772918	0.748359
1554577_a_at	-0.258886	-0.130007	-0.128879	0.229088	0.529561	0.533038	0.460786
1554578_at	-0.0403203	0.0246028	-0.0649231	0.500062	0.677493	0.289716	0.542598
1554580_a_at	-0.0161275	0.0294712	-0.0455987	0.776512	0.606444	0.431563	0.711315
1554582_a_at	-0.0950035	0.032253	-0.127256	0.398721	0.769264	0.26771	0.493369
1554583_a_at	0.0563237	0.00907321	0.0472505	0.528486	0.917946	0.595365	0.783061
1554584_at	-0.029134	0.0221799	-0.0513139	0.629519	0.712431	0.40377	0.68673
1554586_a_at	-0.256748	-0.0974257	-0.159322	0.182026	0.591848	0.388775	0.379139
1554589_at	-0.0161274	0.0517781	-0.0679054	0.7945	0.413603	0.291759	0.524365
1554591_at	0.102857	0.0239432	0.0789141	0.367061	0.828891	0.483589	0.621944
1554595_at	0.248769	0.159831	0.0889375	0.0955605	0.256332	0.513945	0.21894
1554597_at	-0.50516	-0.523987	0.0188279	0.35884	0.342309	0.97184	0.542976
1554599_x_at	-0.273005	0.131343	-0.404348	0.587581	0.792449	0.427672	0.704413
1554600_s_at	0.718198	1.26977	-0.551568	0.477405	0.225953	0.582443	0.454132
1554602_at	1.26932	0.778824	0.490494	0.131609	0.330127	0.531061	0.290987
1554610_at	0.011128	0.0118788	-0.000750804	0.878409	0.870292	0.991757	0.98223
1554613_a_at	0.0725208	-0.0103251	0.0828459	0.528062	0.927369	0.472986	0.722059
1554614_a_at	-0.0566226	0.00667954	-0.0633022	0.34397	0.908117	0.293863	0.495852
1554615_at	-0.0191757	0.0182105	-0.0373862	0.7318	0.744711	0.509082	0.79153
1554616_at	-0.0428877	0.0426028	-0.0854905	0.518254	0.520952	0.217008	0.442068
1554618_at	-0.00965722	0.020528	-0.0301852	0.878511	0.745989	0.635365	0.881877
1554624_a_at	-0.248891	0.130273	-0.379164	0.564942	0.761171	0.388057	0.662571
1554625_at	-0.0159044	0.024555	-0.0404594	0.786661	0.677192	0.49741	0.77841
1554627_a_at	-0.598158	-0.0733367	-0.524821	0.0282395	0.746007	0.0462839	0.0549352
1554628_at	-0.993899	-0.815773	-0.178126	0.0290758	0.0597187	0.639774	0.0617716
1554631_at	0.140888	0.025965	0.114923	0.318007	0.848658	0.409694	0.549006
1554635_a_at	-0.0415003	0.0154523	-0.0569526	0.511184	0.804096	0.373768	0.636503
1554637_a_at	-0.0255524	0.0223845	-0.047937	0.663422	0.702564	0.422228	0.70769
1554638_at	2.71797	1.87481	0.843155	0.00408841	0.0235337	0.236803	0.0110234
1554641_a_at	-0.022794	0.0145896	-0.0373836	0.719774	0.817874	0.559403	0.830638
1554642_at	0.278665	-0.0327897	0.311454	0.317186	0.902772	0.267754	0.458109
1554646_at	-0.0444541	0.0187762	-0.0632303	0.446716	0.743561	0.289111	0.531299
1554648_a_at	0.165336	0.0289138	0.136423	0.297375	0.849609	0.383941	0.518554
1554649_at	0.0265999	0.0123651	0.0142348	0.717599	0.865979	0.846004	0.932146
1554650_a_at	0.0269516	0.0175323	0.00941923	0.70753	0.806615	0.895201	0.925202
1554652_s_at	-0.0148363	0.0151745	-0.0300108	0.802946	0.79857	0.616229	0.873968
1554655_a_at	-0.0362719	0.0336365	-0.0699084	0.493912	0.524829	0.206622	0.42547
1554657_a_at	-0.0190935	0.0365435	-0.0556371	0.712929	0.487032	0.300756	0.553706
1554659_at	-0.0542466	-0.00192692	-0.0523196	0.346037	0.972391	0.362374	0.547872
1554660_a_at	-0.0342148	0.0298906	-0.0641055	0.598643	0.644838	0.335919	0.608402
1554661_s_at	-0.040168	0.00293175	-0.0430998	0.545639	0.964338	0.517562	0.757116
1554664_at	-0.0327844	0.029105	-0.0618894	0.591601	0.633093	0.323717	0.593066
1554666_at	0.00568851	-0.0253988	0.0310873	0.950653	0.782875	0.736252	0.933403
1554667_s_at	0.286124	0.343835	-0.0577107	0.515064	0.437173	0.893944	0.691544
1554668_a_at	-0.052048	0.00257205	-0.0546201	0.320641	0.959377	0.299014	0.486321
1554670_at	-0.200755	0.606409	-0.807163	0.78602	0.422187	0.293776	0.529348
1554671_a_at	0.00290722	0.00485834	-0.00195112	0.96257	0.937499	0.974873	0.996665
1554675_a_at	-0.0832971	0.00161946	-0.0849165	0.173594	0.977351	0.166424	0.275345
1554676_at	1.24235	1.34289	-0.100535	0.0587357	0.0448554	0.860647	0.0805299
1554677_s_at	-0.0494587	0.0257914	-0.0752501	0.399724	0.654408	0.214567	0.427761
1554678_s_at	-0.145388	0.118177	-0.263566	0.693209	0.747985	0.480181	0.764797
1554679_a_at	-0.243446	-0.130238	-0.113208	0.142803	0.406898	0.468243	0.316276
1554680_s_at	-0.011182	0.0251385	-0.0363205	0.833105	0.637929	0.500313	0.774823
1554681_a_at	-0.000189146	0.00659424	-0.00678339	0.997786	0.922961	0.92076	0.99314
1554683_a_at	-0.0369437	0.0291346	-0.0660783	0.555891	0.640701	0.305071	0.567749
1554685_a_at	-0.0344223	0.0215739	-0.0559962	0.587517	0.732174	0.385792	0.663759
1554690_a_at	0.126863	0.470225	-0.343362	0.607537	0.0861691	0.188686	0.189422
1554691_a_at	0.0363864	0.313937	-0.27755	0.923145	0.416656	0.470374	0.657547
1554694_at	-0.0492243	0.0236629	-0.0728873	0.379045	0.665497	0.206869	0.413031
1554696_s_at	0.146282	-0.0827282	0.229011	0.790429	0.88032	0.678526	0.909862
1554697_at	-0.0129219	0.0255056	-0.0384274	0.818906	0.65315	0.50236	0.779141
1554699_at	-0.0313348	0.0261507	-0.0574856	0.589735	0.651643	0.334294	0.60603
1554701_a_at	-0.170324	0.0695355	-0.23986	0.28322	0.649764	0.145497	0.303943
1554703_at	0.0646337	0.104907	-0.0402738	0.27464	0.0955669	0.484424	0.221366
1554704_at	-0.0627688	0.114296	-0.177064	0.587535	0.334945	0.152532	0.325554
1554705_at	-0.0398577	-0.00231693	-0.0375408	0.503426	0.96845	0.527792	0.740855
1554708_s_at	0.0186233	0.00525091	0.0133723	0.783862	0.938196	0.843655	0.958013
1554711_at	-0.0305229	0.025472	-0.0559948	0.617848	0.676305	0.370105	0.649438
1554715_at	-0.0318967	0.0167067	-0.0486034	0.586088	0.773731	0.413286	0.690821
1554719_at	0.0144788	0.0254429	-0.010964	0.802787	0.662289	0.849854	0.902182
1554721_a_at	-0.387698	0.128913	-0.516611	0.152349	0.61027	0.0694895	0.153164
1554726_at	0.339839	0.768063	-0.428224	0.251805	0.0254273	0.159376	0.068918
1554730_at	0.737789	0.525102	0.212687	0.274894	0.427239	0.742941	0.509924
1554732_at	-0.0373488	0.0242015	-0.0615504	0.52152	0.675179	0.302742	0.561531
1554735_a_at	-0.0207336	0.00713176	-0.0278653	0.741179	0.909222	0.658152	0.892975
1554737_at	-0.0238562	0.0234668	-0.047323	0.681561	0.686422	0.423913	0.709795
1554740_a_at	-0.0382979	0.0439902	-0.0822881	0.540988	0.484464	0.209599	0.429857
1554745_at	0.194859	0.0214939	0.173365	0.141275	0.860239	0.183768	0.258453
1554747_a_at	-0.275599	0.462693	-0.738291	0.730496	0.56613	0.368611	0.642775
1554748_at	0.255252	0.413763	-0.15851	0.364218	0.159504	0.565911	0.340915
1554749_s_at	-0.0197644	0.0279705	-0.0477349	0.705994	0.595363	0.373948	0.652058
1554752_a_at	-0.029098	0.0128392	-0.0419373	0.640253	0.835565	0.50425	0.778274
1554755_a_at	-0.063973	0.0232367	-0.0872097	0.320287	0.709317	0.187998	0.372672
1554759_at	0.0143188	0.00978441	0.00453441	0.837539	0.88848	0.948155	0.976719
1554762_a_at	0.00398788	-0.0324516	0.0364395	0.95468	0.646312	0.607082	0.843693
1554767_s_at	-1.01111	-0.0308501	-0.98026	0.183791	0.965403	0.195897	0.306642
1554768_a_at	-0.341588	-0.392202	0.0506143	0.000327285	0.000137456	0.369903	0.000265828
1554771_at	-0.0323069	0.0243954	-0.0567023	0.589833	0.682573	0.354409	0.629757
1554772_at	-0.034531	0.00644781	-0.0409788	0.507049	0.899836	0.434079	0.686108
1554773_at	-0.0437448	0.0253233	-0.0690681	0.433163	0.645047	0.230463	0.45537
1554774_at	-0.088886	-0.0315396	-0.0573464	0.220767	0.64812	0.414713	0.43901
1554780_a_at	0.0487711	0.261375	-0.212604	0.714352	0.0799375	0.140109	0.164006
1554782_at	0.0252927	0.0175792	0.00771355	0.693394	0.783441	0.903794	0.916187
1554787_at	-0.0379525	0.0247225	-0.062675	0.490359	0.649913	0.268296	0.514055
1554794_a_at	0.972043	0.859476	0.112567	0.111769	0.151939	0.83941	0.20844
1554795_a_at	-0.0195804	0.0249248	-0.0445052	0.734263	0.666487	0.448246	0.73366
1554796_at	-0.00835764	0.0273617	-0.0357194	0.86262	0.575133	0.467917	0.734918
1554798_at	-0.022595	0.0271538	-0.0497488	0.700945	0.645218	0.407346	0.691441
1554803_s_at	0.603569	0.090179	0.51339	0.230208	0.850032	0.300624	0.413577
1554804_a_at	0.227584	0.0956418	0.131942	0.0498525	0.353893	0.212974	0.126319
1554805_at	-0.0642738	0.013335	-0.0776088	0.311951	0.827698	0.229616	0.418349
1554806_a_at	-0.380798	-0.134458	-0.24634	0.148537	0.58482	0.328836	0.318284
1554807_a_at	-0.738792	0.166033	-0.904825	0.443473	0.860401	0.352989	0.594654
1554808_at	-0.0461976	0.0292781	-0.0754757	0.482712	0.652889	0.265045	0.50882
1554809_at	0.281167	-0.0366005	0.317768	0.30884	0.89051	0.254836	0.441739
1554810_at	-0.105704	-0.0637495	-0.0419547	0.509937	0.688054	0.790907	0.789791
1554814_at	0.0887223	-0.0517637	0.140486	0.445354	0.651513	0.241015	0.471575
1554818_s_at	-0.0114667	0.0218195	-0.0332862	0.859263	0.736593	0.60983	0.865834
1554819_a_at	0.175134	-0.05344	0.228574	0.362997	0.775265	0.244601	0.455343
1554821_a_at	-0.652037	0.813844	-1.46588	0.55773	0.467458	0.2087	0.427631
1554824_at	0.281796	0.0120954	0.269701	0.289378	0.96216	0.30896	0.471278
1554826_at	0.0507374	0.0314846	0.0192528	0.485951	0.661979	0.788291	0.767101
1554827_a_at	0.00493937	-0.065537	0.0704764	0.956007	0.472763	0.441386	0.675817
1554833_at	-0.0265305	-0.00269188	-0.0238386	0.558107	0.95201	0.597836	0.801182
1554834_a_at	0.0817469	0.27684	-0.195093	0.910558	0.705004	0.789081	0.922094
1554835_a_at	0.0312023	0.0581348	-0.0269324	0.658686	0.41858	0.702474	0.703751
1554837_a_at	-0.0490519	0.0235367	-0.0725887	0.475463	0.728249	0.301223	0.551895
1554839_at	0.0155797	0.0342367	-0.018657	0.802037	0.584992	0.764231	0.851854
1554840_at	-0.0133796	0.0247078	-0.0380874	0.815545	0.668132	0.512591	0.789427
1554841_at	0.776684	0.369366	0.407318	0.14567	0.4622	0.419456	0.321733
1554842_at	0.718986	0.0794557	0.63953	0.0393626	0.788573	0.0594261	0.0748882
1554847_at	-0.019494	0.0178645	-0.0373585	0.737505	0.758578	0.525222	0.805296
1554850_at	-0.0261	0.00583303	-0.031933	0.688055	0.928093	0.62429	0.864538
1554852_a_at	0.143767	-0.0338213	0.177588	0.424101	0.84747	0.329219	0.565329
1554857_at	-0.040425	0.0243512	-0.0647762	0.536489	0.707116	0.332175	0.598345
1554860_at	-0.0186926	0.0172251	-0.0359178	0.771811	0.789188	0.580509	0.848863
1554863_s_at	-0.0453795	0.024842	-0.0702215	0.479763	0.695117	0.285856	0.534596
1554864_a_at	0.0142935	0.00276504	0.0115284	0.827926	0.966403	0.860748	0.971899
1554867_a_at	-0.0443836	0.0209413	-0.0653249	0.480631	0.735663	0.309109	0.56198
1554869_at	0.0282079	-0.0557209	0.0839289	0.790173	0.601902	0.437728	0.716144
1554876_a_at	-0.0237208	0.0358526	-0.0595735	0.693533	0.554336	0.336388	0.605536
1554878_a_at	0.989416	1.13644	-0.147026	0.0905662	0.058812	0.77944	0.114249
1554880_at	0.256986	-0.00801779	0.265004	0.266436	0.971019	0.2531	0.414043
1554883_a_at	-0.173134	0.240724	-0.413858	0.695243	0.587935	0.36139	0.637497
1554890_a_at	-0.457964	-0.117445	-0.340519	0.105236	0.648381	0.20946	0.224311
1554891_at	-0.030432	0.0124121	-0.0428441	0.615575	0.836467	0.483547	0.757234
1554894_a_at	-0.394981	0.153655	-0.548636	0.476474	0.778356	0.330744	0.584333
1554895_a_at	-0.0388259	0.0313419	-0.0701678	0.485521	0.571033	0.224806	0.452985
1554897_s_at	-0.038529	0.0348566	-0.0733856	0.519394	0.558893	0.23718	0.47282
1554899_s_at	-0.00274026	0.0873121	-0.0900523	0.989049	0.664094	0.654371	0.870683
1554903_at	-0.0368116	0.0130803	-0.0498919	0.513294	0.813782	0.381711	0.644541
1554905_x_at	-0.0406246	0.0251817	-0.0658063	0.472684	0.652418	0.258477	0.498839
1554907_a_at	-0.0377768	0.0277075	-0.0654843	0.545878	0.655786	0.307542	0.570073
1554909_at	0.0429396	-0.0017911	0.0447307	0.65579	0.985056	0.642622	0.862967
1554911_at	-0.0428922	0.0202788	-0.063171	0.464139	0.725206	0.291536	0.538236
1554914_at	-0.0234241	0.012117	-0.0355412	0.626025	0.799705	0.464662	0.743862
1554915_a_at	0.596804	0.721618	-0.124814	0.231552	0.157103	0.792176	0.300812
1554916_a_at	-0.00701535	0.0202694	-0.0272848	0.933538	0.809947	0.746568	0.941406
1554919_s_at	0.0145662	0.0198729	-0.00530668	0.852293	0.799694	0.945858	0.963658
1554927_at	-0.00592051	0.0231618	-0.0290823	0.919885	0.695517	0.624257	0.866377
1554930_a_at	-0.534069	-0.272545	-0.261524	0.169092	0.459947	0.477598	0.363275
1554937_x_at	0.0305424	0.0286118	0.00193063	0.682742	0.701588	0.97926	0.894024
1554938_a_at	-0.0283294	0.0286801	-0.0570095	0.627898	0.623722	0.341609	0.615894
1554940_a_at	-0.0424669	0.0255278	-0.0679947	0.495932	0.678999	0.287807	0.53963
1554942_a_at	0.0986897	0.00608747	0.0926023	0.396339	0.957136	0.424674	0.620026
1554943_at	-0.02843	0.0137844	-0.0422144	0.649817	0.824757	0.504078	0.77991
1554945_x_at	-0.0395594	0.0110026	-0.050562	0.538908	0.86254	0.436206	0.699176
1554949_at	-0.0326617	0.00341642	-0.0360781	0.611159	0.95718	0.575187	0.815251
1554950_at	-0.0126198	0.022698	-0.0353178	0.812048	0.670333	0.511702	0.789053
1554952_s_at	-0.207326	-0.13618	-0.0711458	0.204279	0.388652	0.645868	0.411435
1554953_a_at	-0.0255698	0.0207253	-0.0462952	0.653418	0.715199	0.423906	0.708947
1554954_at	-0.0330745	0.0251421	-0.0582166	0.597894	0.687181	0.363187	0.640358
1554958_at	-0.0196701	0.0316769	-0.051347	0.736147	0.589849	0.390263	0.668679
1554961_at	-0.0264711	0.0279909	-0.0544619	0.682622	0.665707	0.409302	0.694174
1554962_a_at	-0.0197121	0.0236868	-0.0433989	0.722433	0.670145	0.442195	0.72801
1554966_a_at	0.602138	1.96419	-1.36205	0.526166	0.0656878	0.174807	0.15238
1554969_x_at	-0.0321805	0.02412	-0.0563005	0.574538	0.672351	0.337124	0.608414
1554972_at	0.00786155	0.0166036	-0.00874209	0.90298	0.797211	0.89219	0.965175
1554973_a_at	0.0637752	0.0389497	0.0248255	0.535618	0.702671	0.807168	0.811387
1554974_at	-0.0509492	0.0218104	-0.0727596	0.413955	0.721159	0.254721	0.482618
1554977_at	0.125873	-0.053787	0.17966	0.453241	0.744394	0.29425	0.538771
1554978_at	-0.0466945	0.02002	-0.0667144	0.468533	0.752157	0.309676	0.559778
1554980_a_at	2.62332	3.00725	-0.383931	0.0201418	0.0109324	0.675542	0.0215087
1554983_at	0.00305798	0.0289253	-0.0258673	0.95869	0.627188	0.663489	0.858847
1554984_a_at	0.0703792	-0.0222054	0.0925847	0.561853	0.853142	0.449429	0.716696
1554985_at	-0.326879	-0.355765	0.0288862	0.405745	0.367717	0.939904	0.589013
1554987_at	-0.0350853	0.0278729	-0.0629582	0.553232	0.635999	0.300538	0.561791
1554989_at	-0.0177078	0.00417558	-0.0218834	0.785349	0.948659	0.736804	0.934048
1554992_at	-0.0996384	-0.072016	-0.0276224	0.133352	0.259691	0.652565	0.280008
1554999_at	1.82403	2.48579	-0.66177	0.222987	0.111007	0.642635	0.236834
1555006_at	-0.0321644	0.0219158	-0.0540802	0.588177	0.71056	0.371737	0.648922
1555007_s_at	-0.010964	0.0412269	-0.0521909	0.840816	0.458731	0.353923	0.601316
1555016_at	0.167992	-0.0132812	0.181273	0.353712	0.939642	0.319381	0.522495
1555020_a_at	-0.0350532	0.0172328	-0.052286	0.554521	0.769194	0.385301	0.657873
1555021_a_at	-0.170877	0.273441	-0.444318	0.699399	0.540095	0.329993	0.59635
1555022_at	0.132517	-0.109649	0.242166	0.662288	0.717208	0.432201	0.717749
1555028_at	-0.0580727	0.0270632	-0.085136	0.370769	0.669406	0.203487	0.406605
1555032_at	-0.0468023	-0.000603522	-0.0461988	0.485224	0.992687	0.490673	0.71183
1555037_a_at	-0.788529	-0.0481096	-0.740419	0.128683	0.919366	0.149912	0.2245
1555039_a_at	-0.0227504	0.0789743	-0.101725	0.749244	0.286023	0.180305	0.351357
1555041_a_at	-0.369561	-0.134192	-0.235369	0.284156	0.686449	0.484295	0.533294
1555042_at	-0.149718	-0.0785321	-0.0711861	0.127036	0.394461	0.438029	0.287368
1555044_a_at	-0.00834666	0.0347305	-0.0430771	0.857942	0.464853	0.369576	0.617581
1555049_at	-0.0319815	0.0248309	-0.0568124	0.610065	0.691018	0.374526	0.653921
1555051_at	-0.0346383	0.0267822	-0.0614206	0.505335	0.60415	0.253046	0.494938
1555053_at	-0.0473273	0.0140391	-0.0613664	0.474041	0.828896	0.359239	0.611557
1555056_at	-0.0419343	0.0242843	-0.0662186	0.511837	0.701023	0.311195	0.570291
1555058_a_at	-0.382746	0.249896	-0.632642	0.618001	0.743422	0.417004	0.699038
1555059_at	-0.00292363	0.00282504	-0.00574867	0.945602	0.947433	0.893329	0.990401
1555060_a_at	-0.0437582	0.0220126	-0.0657707	0.494973	0.728015	0.315016	0.571664
1555062_s_at	-0.0527991	0.0307508	-0.0835498	0.403864	0.620933	0.202405	0.411432
1555063_at	0.290564	0.00862779	0.281936	0.283424	0.973462	0.296815	0.458603
1555065_x_at	0.375563	-0.062763	0.438326	0.483295	0.905063	0.416254	0.66297
1555076_at	-0.0397303	0.0247562	-0.0644865	0.543454	0.702619	0.33435	0.601811
1555078_at	0.000556494	0.0196134	-0.0190569	0.992879	0.753961	0.760678	0.934111
1555082_a_at	-0.0163744	0.0251561	-0.0415305	0.775544	0.662645	0.476641	0.759224
1555083_at	0.254249	-0.0297386	0.283988	0.307475	0.901247	0.258606	0.444437
1555084_at	0.00508071	0.0176294	-0.0125487	0.927205	0.752053	0.821749	0.944869
1555086_at	0.119148	0.00525164	0.113896	0.26058	0.958515	0.28033	0.429499
1555088_x_at	0.704522	0.0250686	0.679454	0.0477595	0.934604	0.0541672	0.0802918
1555090_x_at	-0.0249654	0.0222008	-0.0471662	0.620113	0.658752	0.359803	0.63768
1555096_at	-0.035957	0.0229982	-0.0589552	0.541723	0.693956	0.3278	0.594023
1555098_a_at	-0.0156364	0.023624	-0.0392604	0.779262	0.67311	0.488189	0.770247
1555100_at	0.0401115	0.00482676	0.0352847	0.628161	0.953123	0.669471	0.861175
1555105_a_at	0.149906	0.565568	-0.415662	0.818279	0.397835	0.529389	0.66378
1555107_a_at	-0.0320325	0.0278192	-0.0598517	0.570462	0.621177	0.302656	0.565429
1555114_at	0.00648425	0.0203892	-0.013905	0.921019	0.755982	0.831842	0.947372
1555117_at	0.203078	0.0278494	0.175229	0.252396	0.869117	0.317583	0.44404
1555120_at	1.63834	0.889665	0.748674	0.142808	0.400235	0.475697	0.316025
1555124_at	-0.0285816	0.00882076	-0.0374024	0.581664	0.863604	0.474389	0.741687
1555125_at	-0.114479	-0.180635	0.0661552	0.58752	0.399472	0.752188	0.677651
1555129_at	-0.0502487	0.00529992	-0.0555486	0.46751	0.937711	0.423839	0.661326
1555131_a_at	-0.0298433	0.028074	-0.0579173	0.605641	0.626793	0.328918	0.599934
1555132_at	0.171161	0.020329	0.150832	0.259631	0.888356	0.315635	0.449859
1555137_a_at	-1.03311	0.283125	-1.31623	0.152404	0.673525	0.0799006	0.168692
1555139_a_at	-0.0274456	0.0152195	-0.0426651	0.678048	0.817137	0.522423	0.798383
1555140_a_at	-0.0416279	0.020699	-0.0623269	0.500881	0.734631	0.323157	0.581979
1555145_at	-0.0336446	0.014757	-0.0484016	0.605803	0.819505	0.46245	0.738191
1555154_a_at	-0.339965	0.932902	-1.27287	0.685112	0.283731	0.157038	0.320335
1555155_at	0.000179474	0.0279249	-0.0277454	0.997036	0.568022	0.570453	0.794707
1555157_at	0.0185074	0.0214562	-0.00294873	0.770484	0.735471	0.962811	0.930679
1555162_at	-0.0101519	0.0307128	-0.0408647	0.836504	0.537579	0.416987	0.682912
1555163_at	-0.0307401	0.0222533	-0.0529934	0.616739	0.715925	0.39662	0.67823
1555164_at	0.0325226	0.0137521	0.0187705	0.657906	0.850589	0.797322	0.899449
1555165_a_at	-0.032603	0.0189565	-0.0515596	0.503479	0.694097	0.301423	0.557369
1555167_s_at	3.75991	3.63517	0.124737	0.0179021	0.0206911	0.921837	0.0291683
1555168_a_at	-0.0363719	0.0215874	-0.0579593	0.556723	0.725038	0.358089	0.630113
1555174_at	0.0375435	0.0252315	0.0123119	0.431164	0.592146	0.792125	0.708444
1555181_a_at	0.0602677	-0.00508784	0.0653556	0.596507	0.963977	0.566585	0.805174
1555185_x_at	0.102114	0.019824	0.0822905	0.157802	0.768018	0.243359	0.306854
1555188_at	-0.0452434	0.0241888	-0.0694321	0.438991	0.674204	0.248167	0.479896
1555196_at	-0.042865	0.0199404	-0.0628053	0.492975	0.746441	0.324339	0.581598
1555197_a_at	-0.0157231	-0.00465084	-0.0110723	0.736362	0.920366	0.812197	0.937873
1555198_x_at	0.0026075	0.0237376	-0.0211301	0.964963	0.690954	0.723098	0.90328
1555201_a_at	-0.14677	-0.217506	0.0707355	0.364152	0.193357	0.654318	0.391235
1555202_a_at	-0.173147	-0.131904	-0.0412428	0.180092	0.29418	0.733521	0.354034
1555204_at	-0.0289857	0.0216614	-0.0506471	0.581882	0.679207	0.346623	0.620141
1555205_at	0.0563585	0.00919886	0.0471596	0.531287	0.917444	0.598796	0.785947
1555206_at	-0.0390023	0.024815	-0.0638173	0.492269	0.658863	0.274343	0.522135
1555212_at	-0.0289167	0.0206927	-0.0496094	0.627859	0.72757	0.413294	0.696355
1555214_a_at	-1.7993	-0.154821	-1.64448	0.148318	0.892904	0.181288	0.26415
1555215_a_at	-0.0406548	0.025569	-0.0662238	0.47194	0.647182	0.255305	0.494543
1555216_a_at	-0.0437715	0.0229406	-0.0667121	0.481732	0.708648	0.294673	0.545536
1555219_at	-0.0260576	0.0256779	-0.0517355	0.654621	0.659265	0.384446	0.666677
1555220_a_at	-0.0431039	0.0256845	-0.0687884	0.512657	0.693472	0.307358	0.565879
1555222_a_at	-0.0395736	0.000273755	-0.0398473	0.54357	0.996601	0.540861	0.768623
1555225_at	0.391388	0.486717	-0.0953295	0.475117	0.379228	0.859425	0.629809
1555226_s_at	-0.240259	-0.167485	-0.0727734	0.379468	0.534153	0.784622	0.647788
1555231_a_at	-0.0202608	0.0248172	-0.0450781	0.718879	0.660044	0.431711	0.717144
1555234_a_at	-0.0470497	0.0137367	-0.0607864	0.44639	0.8206	0.331879	0.57617
1555235_s_at	-0.0402209	0.020266	-0.0604869	0.51161	0.737861	0.332918	0.594896
1555236_a_at	-0.0243514	0.0261668	-0.0505182	0.695126	0.673933	0.424665	0.710489
1555237_at	-0.0479322	0.0141827	-0.0621148	0.385612	0.792234	0.2694	0.490774
1555238_at	0.0507227	-0.0184159	0.0691386	0.607062	0.850621	0.486906	0.75784
1555240_s_at	-0.160327	-0.0686879	-0.0916393	0.238164	0.598032	0.485248	0.472397
1555241_at	0.104351	0.129439	-0.0250883	0.784793	0.735191	0.947516	0.933375
1555243_x_at	0.0586514	0.0158296	0.0428219	0.88243	0.968137	0.913982	0.987521
1555250_a_at	0.0289745	-0.00194003	0.0309145	0.932374	0.995465	0.927861	0.994499
1555251_a_at	-0.0188327	0.00185882	-0.0206916	0.7708	0.976988	0.749063	0.93513
1555252_a_at	-0.0368012	0.0228503	-0.0596515	0.509549	0.679168	0.297003	0.552917
1555255_a_at	0.0953394	0.0539089	0.0414305	0.593779	0.761304	0.815153	0.857787
1555256_at	-0.0472272	0.0256595	-0.0728866	0.476486	0.69506	0.28361	0.531277
1555259_at	1.52912	0.597331	0.931786	0.123117	0.516052	0.321335	0.275479
1555261_at	-0.0165419	0.0106978	-0.0272397	0.797591	0.86808	0.674066	0.908196
1555262_a_at	-0.0405475	0.0226753	-0.0632228	0.553682	0.738237	0.364349	0.636329
1555264_a_at	0.200653	0.0108563	0.189796	0.329649	0.956408	0.354766	0.531087
1555267_at	-0.000232843	0.0282206	-0.0284535	0.995646	0.515029	0.511676	0.739146
1555269_a_at	-0.049579	0.0303718	-0.0799508	0.379535	0.583689	0.173956	0.36555
1555270_a_at	0.0124406	0.382	-0.36956	0.970993	0.284908	0.299634	0.461646
1555271_a_at	-0.000282298	0.021353	-0.0216353	0.996701	0.755318	0.752212	0.932209
1555273_at	0.177928	-0.00312616	0.181055	0.34477	0.986303	0.336905	0.530084
1555274_a_at	1.35331	1.39849	-0.0451841	0.00583402	0.00493297	0.900326	0.00772333
1555275_a_at	-0.448083	0.156742	-0.604825	0.462309	0.793534	0.328712	0.578189
1555277_a_at	-0.0310806	0.0275566	-0.0586372	0.60062	0.641818	0.335293	0.607707
1555278_a_at	-0.707071	-0.165757	-0.541313	0.0281233	0.539422	0.0727597	0.0644318
1555279_at	0.191397	0.626783	-0.435386	0.699718	0.229237	0.390805	0.445176
1555281_x_at	0.328017	0.490626	-0.162609	0.444601	0.264831	0.700066	0.502057
1555282_a_at	-0.809375	-0.459355	-0.35002	0.0466336	0.213934	0.33241	0.119417
1555288_s_at	-0.0294974	-0.0203913	-0.00910615	0.707044	0.794462	0.907195	0.923665
1555289_at	-0.0115045	-0.00280515	-0.0086993	0.864875	0.966869	0.897565	0.983254
1555294_a_at	-0.0959817	0.0449258	-0.140908	0.592029	0.800313	0.436934	0.713566
1555298_a_at	-0.0312725	0.0221093	-0.0533818	0.599086	0.708712	0.378519	0.657372
1555300_a_at	-0.036456	-0.0129496	-0.0235064	0.527443	0.820105	0.681078	0.802596
1555301_a_at	0.25142	0.405652	-0.154232	0.569633	0.367789	0.725271	0.642395
1555303_at	0.167217	-0.00815893	0.175376	0.371363	0.96415	0.349854	0.556151
1555305_at	-0.0304666	-0.00753504	-0.0229315	0.670785	0.915743	0.748306	0.900301
1555306_a_at	0.245048	0.0206829	0.224365	0.252148	0.919122	0.290792	0.428984
1555308_at	0.327352	-0.0150832	0.342435	0.29712	0.960082	0.277147	0.453896
1555309_a_at	-0.0304089	0.029363	-0.0597719	0.597423	0.609841	0.312802	0.579269
1555310_a_at	-0.0318345	0.0324941	-0.0643286	0.61437	0.607193	0.321938	0.591116
1555311_at	-0.21833	-0.0458121	-0.172518	0.169543	0.757589	0.265708	0.33032
1555319_at	0.05351	0.554825	-0.501315	0.894225	0.195554	0.237156	0.344641
1555320_a_at	-0.493879	0.127082	-0.620961	0.544441	0.874476	0.449521	0.711372
1555321_at	-0.0921463	-0.0534028	-0.0387435	0.258419	0.499199	0.621173	0.501835
1555323_at	0.199993	-0.269704	0.469697	0.660242	0.555607	0.316708	0.582247
1555325_s_at	0.00956117	0.651785	-0.642224	0.989077	0.3655	0.372166	0.567652
1555326_a_at	-1.21965	0.402216	-1.62187	0.350083	0.751037	0.224648	0.427757
1555330_at	0.672019	1.11942	-0.447399	0.477932	0.25174	0.6331	0.490525
1555334_s_at	-0.404555	0.246747	-0.651302	0.519313	0.691469	0.310765	0.570916
1555336_a_at	0.00466356	0.0270419	-0.0223783	0.916028	0.546272	0.616075	0.800709
1555337_a_at	0.00709506	0.0307348	-0.0236397	0.86756	0.477961	0.582368	0.744561
1555339_at	-0.0362214	0.0151863	-0.0514078	0.516081	0.782683	0.364017	0.628311
1555342_a_at	-0.0392725	0.026392	-0.0656645	0.536971	0.675849	0.313569	0.57656
1555343_at	-0.0242984	0.0166122	-0.0409106	0.705124	0.79529	0.528006	0.805771
1555348_at	-0.0213702	0.00685574	-0.0282259	0.728134	0.910849	0.647238	0.885127
1555349_a_at	-0.378084	0.0265223	-0.404606	0.587185	0.969284	0.561851	0.798966
1555350_at	-0.0539845	0.0180055	-0.0719901	0.400644	0.77412	0.271546	0.498254
1555355_a_at	0.0673989	-0.1342	0.201599	0.90536	0.813151	0.723228	0.932672
1555358_a_at	-0.228086	0.163107	-0.391193	0.494002	0.621834	0.255625	0.497534
1555359_at	0.00925221	0.00562674	0.00362547	0.898141	0.937924	0.959974	0.991114
1555370_a_at	0.25788	-0.0104709	0.268351	0.2857	0.963904	0.268173	0.439184
1555371_at	-0.0436683	0.0198414	-0.0635098	0.484	0.746963	0.318049	0.572679
1555372_at	0.648409	0.113023	0.535386	0.189136	0.807323	0.268952	0.354674
1555377_at	0.430152	-0.00734083	0.437493	0.231048	0.982781	0.223976	0.365518
1555378_at	0.0671421	-0.065295	0.132437	0.615899	0.625468	0.334815	0.60743
1555380_at	-0.0470167	0.0543805	-0.101397	0.407759	0.34229	0.0990064	0.232675
1555384_a_at	-0.0235994	0.384403	-0.408002	0.876258	0.0335263	0.026502	0.0458561
1555385_at	-0.00111385	0.0189953	-0.0201091	0.98598	0.765179	0.751945	0.934663
1555387_at	-0.0396234	0.0233737	-0.0629971	0.50562	0.69143	0.301359	0.557627
1555388_s_at	-0.272347	-0.160934	-0.111413	0.195351	0.42581	0.576788	0.403853
1555390_at	0.00331935	0.0209435	-0.0176241	0.954576	0.72055	0.763074	0.923871
1555392_at	0.0327992	0.0600597	-0.0272605	0.620635	0.37459	0.679955	0.654633
1555393_s_at	0.0258327	0.025344	0.000488644	0.701415	0.706742	0.994182	0.902292
1555395_at	-0.0392137	0.0288189	-0.0680326	0.52088	0.634696	0.279195	0.531594
1555399_a_at	0.192514	-0.020455	0.212969	0.354053	0.919018	0.308542	0.513864
1555401_at	-0.0428201	0.00456017	-0.0473803	0.381979	0.923687	0.33631	0.551825
1555404_a_at	0.00695642	-0.0292183	0.0361747	0.931853	0.720674	0.658796	0.889095
1555407_s_at	0.141653	0.283036	-0.141382	0.716673	0.474699	0.717187	0.76036
1555408_at	-0.000673766	0.00449158	-0.00516535	0.986936	0.913119	0.900164	0.990073
1555409_a_at	-0.0245438	0.0347381	-0.0592819	0.613907	0.479274	0.242732	0.478292
1555410_at	-0.0460356	0.0224844	-0.06852	0.494208	0.735099	0.31859	0.57552
1555411_a_at	0.426979	0.253939	0.17304	0.250116	0.480299	0.627157	0.48859
1555415_at	0.0176132	0.0220997	-0.00448659	0.768003	0.711795	0.93992	0.921539
1555416_a_at	-0.0137316	0.0495311	-0.0632627	0.813599	0.406288	0.296223	0.526385
1555417_a_at	-0.0275146	0.0370784	-0.064593	0.611416	0.496869	0.251865	0.492624
1555419_a_at	-0.353349	-0.140553	-0.212796	0.106958	0.486526	0.302717	0.245018
1555420_a_at	0.361096	0.0579032	0.303192	0.338578	0.873905	0.417123	0.570865
1555426_a_at	-0.0426593	-0.0121726	-0.0304867	0.463193	0.83114	0.596535	0.736759
1555429_at	-0.00773005	0.0262081	-0.0339382	0.894344	0.654719	0.564441	0.822688
1555430_at	-0.0247344	0.00280486	-0.0275393	0.638388	0.957151	0.601512	0.838285
1555434_a_at	-0.011204	0.0512999	-0.062504	0.864812	0.445184	0.357103	0.598965
1555436_a_at	0.195648	0.0708124	0.124836	0.209094	0.632229	0.406967	0.421459
1555437_at	-0.0366386	0.0198776	-0.0565162	0.55273	0.745117	0.368095	0.640096
1555443_at	0.0264915	0.0165003	0.00999124	0.685917	0.800405	0.878145	0.914436
1555445_at	-0.00809692	0.0256822	-0.0337792	0.864589	0.592156	0.484382	0.752081
1555446_s_at	0.993203	1.27013	-0.276931	0.124237	0.0605224	0.641579	0.130669
1555447_at	0.00104467	0.0255529	-0.0245082	0.98699	0.691718	0.703581	0.897928
1555450_a_at	-0.447856	-0.052636	-0.39522	0.272387	0.892673	0.328154	0.468272
1555452_at	0.0984805	-0.0968478	0.195328	0.595934	0.601919	0.306897	0.571538
1555456_at	-0.016478	0.0144198	-0.0308978	0.752207	0.782138	0.557458	0.831283
1555461_at	-0.347485	-0.463223	0.115738	0.512498	0.388278	0.824874	0.650313
1555464_at	0.50968	1.13762	-0.627937	0.357212	0.0634408	0.263958	0.157696
1555467_a_at	0.335604	0.707445	-0.37184	0.677413	0.390642	0.645342	0.673458
1555468_at	0.678546	0.179569	0.498977	0.378211	0.810637	0.511485	0.640772
1555469_a_at	-0.0206337	0.0119542	-0.0325879	0.73988	0.847054	0.602226	0.861533
1555470_a_at	0.23987	-0.0405284	0.280398	0.279199	0.848638	0.212599	0.384839
1555474_at	0.121038	-0.0348791	0.155917	0.468891	0.831711	0.356747	0.6075
1555475_x_at	0.211776	-0.033349	0.245125	0.311524	0.868564	0.247141	0.435864
1555478_at	-0.038937	0.0238227	-0.0627597	0.537884	0.703772	0.331113	0.597332
1555480_a_at	-0.0390791	0.0226439	-0.061723	0.517085	0.704468	0.316884	0.577777
1555483_x_at	-0.0406067	0.0168271	-0.0574338	0.51315	0.783629	0.362324	0.625908
1555486_a_at	-0.390263	-0.350291	-0.0399716	0.0325461	0.0485244	0.793818	0.0611587
1555487_a_at	-0.00866713	0.0339454	-0.0426126	0.888986	0.588414	0.499583	0.76187
1555488_at	-0.0151795	0.0296346	-0.0448141	0.777946	0.585037	0.415394	0.692621
1555490_s_at	-0.0463322	0.00904926	-0.0553815	0.395385	0.864708	0.314978	0.540066
1555491_a_at	-0.673164	-0.511311	-0.161854	0.101563	0.195749	0.664716	0.214647
1555495_a_at	-0.600483	-0.362865	-0.237618	0.0499645	0.196547	0.38132	0.125397
1555497_a_at	-0.0362029	0.023058	-0.0592609	0.548709	0.700241	0.336598	0.60508
1555499_a_at	-0.0562982	0.0179451	-0.0742433	0.383691	0.775758	0.259912	0.479704
1555500_s_at	-0.0359599	-0.0260333	-0.00992656	0.674533	0.760394	0.907154	0.904108
1555501_s_at	-0.260498	0.0887683	-0.349266	0.531766	0.829101	0.40707	0.672655
1555503_a_at	-0.0409682	0.0225979	-0.0635661	0.507971	0.711888	0.314848	0.573904
1555509_a_at	0.0155915	0.0227707	-0.00717916	0.768162	0.667959	0.891758	0.902038
1555514_a_at	0.0293741	0.363967	-0.334593	0.910033	0.189541	0.223494	0.33053
1555515_a_at	-0.124144	-0.106952	-0.017192	0.0882009	0.131965	0.7922	0.170702
1555522_s_at	-0.103311	-0.188948	0.0856365	0.578066	0.321382	0.643575	0.589569
1555523_a_at	-0.0524263	0.00251046	-0.0549368	0.441675	0.969952	0.421096	0.646119
1555526_a_at	-0.437653	-0.173801	-0.263853	0.400747	0.732959	0.60649	0.681449
1555529_at	-0.0360651	0.0251822	-0.0612473	0.561635	0.683367	0.335132	0.604882
1555536_at	-0.0436145	0.196697	-0.240312	0.592832	0.0390964	0.0174	0.037535
1555539_at	-0.016536	0.0177473	-0.0342833	0.792212	0.777463	0.588086	0.854395
1555540_at	-0.025419	0.0250399	-0.0504589	0.628167	0.633214	0.348137	0.623908
1555542_at	0.00859405	-0.0497159	0.0583099	0.931766	0.623422	0.565984	0.814561
1555543_a_at	-0.690842	0.238927	-0.92977	0.364905	0.747488	0.233361	0.442955
1555545_at	-0.0111851	0.0154315	-0.0266166	0.859925	0.807841	0.676174	0.909968
1555546_a_at	-0.0390937	0.025323	-0.0644167	0.515427	0.670722	0.296097	0.552581
1555548_at	0.00646204	-0.00191578	0.00837781	0.923838	0.977382	0.901384	0.990998
1555550_at	-0.0437896	0.015519	-0.0593086	0.494767	0.805931	0.361774	0.620424
1555553_a_at	0.144983	-0.0842511	0.229234	0.473357	0.673045	0.269719	0.513467
1555554_at	-0.0584647	0.0224674	-0.0809321	0.314276	0.689605	0.176969	0.356325
1555557_a_at	-0.0479587	0.017739	-0.0656977	0.470849	0.786213	0.331043	0.583071
1555562_a_at	0.112261	0.777954	-0.665693	0.846862	0.207123	0.273145	0.376103
1555565_s_at	0.47017	0.423463	0.046707	0.28023	0.326988	0.910781	0.474618
1555569_a_at	-0.0451647	0.0237414	-0.0689061	0.486812	0.711136	0.299591	0.5523
1555579_s_at	-0.281668	-0.338296	0.056628	0.582962	0.511663	0.91115	0.768184
1555580_at	0.0764769	0.0145381	0.0619389	0.504641	0.897445	0.586835	0.764825
1555590_a_at	0.0955175	-0.142392	0.23791	0.686754	0.550633	0.329584	0.597192
1555598_a_at	-0.0379474	0.0847054	-0.122653	0.636277	0.306207	0.153831	0.321758
1555600_s_at	-0.0334152	0.141284	-0.1747	0.766079	0.231908	0.149469	0.291841
1555603_at	-0.0448517	0.0317075	-0.0765592	0.490002	0.62249	0.253554	0.494311
1555605_x_at	-0.053613	0.0202781	-0.0738911	0.405766	0.747841	0.262153	0.489195
1555606_a_at	-0.0328439	0.0232103	-0.0560541	0.576847	0.691653	0.351116	0.624848
1555608_at	-0.0233949	0.0314445	-0.0548394	0.706409	0.614148	0.388072	0.668971
1555613_a_at	-0.460677	-0.623864	0.163187	0.30457	0.177085	0.706575	0.353586
1555614_at	-0.0469176	0.0182092	-0.0651268	0.439496	0.759779	0.292598	0.533283
1555616_at	-0.0118862	0.0251952	-0.0370814	0.831312	0.653499	0.512431	0.786929
1555617_x_at	-0.00845974	0.0256476	-0.0341073	0.884472	0.661592	0.562612	0.823213
1555618_s_at	-0.42263	-0.119197	-0.303433	0.227269	0.7202	0.373831	0.438227
1555620_a_at	-0.00432354	0.0301487	-0.0344723	0.942767	0.619806	0.571597	0.816444
1555626_a_at	0.951859	0.69599	0.255869	0.321265	0.460842	0.782606	0.570107
1555627_s_at	-0.0615222	0.0107704	-0.0722926	0.374925	0.872995	0.30223	0.519017
1555628_a_at	-0.845499	0.0467002	-0.892199	0.412791	0.963001	0.38876	0.608122
1555629_at	0.245805	0.480995	-0.23519	0.324561	0.0765442	0.344479	0.186787
1555631_at	-0.0524686	0.0243181	-0.0767867	0.434612	0.712385	0.264384	0.499323
1555632_at	-0.0423306	0.026519	-0.0688496	0.474101	0.650082	0.258154	0.498609
1555634_a_at	0.415497	-0.116701	0.532198	0.426516	0.819438	0.315354	0.552955
1555638_a_at	0.562255	0.947042	-0.384788	0.228748	0.0615047	0.396958	0.151646
1555645_at	0.0168497	-0.0199461	0.0367958	0.843198	0.814972	0.667477	0.905552
1555650_at	-0.0481227	-0.0492111	0.00108837	0.498691	0.489361	0.987581	0.718408
1555655_at	-0.0619335	0.0220807	-0.0840142	0.281257	0.68988	0.157111	0.319687
1555656_at	0.173748	-0.0437104	0.217459	0.353716	0.80996	0.253773	0.461888
1555659_a_at	-0.703007	-0.516892	-0.186114	0.126075	0.242682	0.66007	0.264611
1555661_at	-0.0422126	0.0270396	-0.0692522	0.478013	0.645874	0.258409	0.499469
1555662_s_at	-0.03499	0.0266114	-0.0616014	0.548137	0.646002	0.303192	0.564803
1555664_at	0.0703623	0.00120119	0.0691612	0.550236	0.991753	0.556889	0.779715
1555665_at	-0.0332597	0.0258472	-0.0591069	0.574697	0.661312	0.33025	0.600217
1555666_at	-0.0340743	0.0246331	-0.0587074	0.567724	0.677793	0.335855	0.606324
1555678_at	0.0254687	0.042415	-0.0169464	0.691578	0.513109	0.791141	0.792698
1555679_a_at	-1.27394	-0.325394	-0.948542	0.0388902	0.538733	0.101216	0.0897637
1555680_a_at	-0.0530909	0.0240798	-0.0771707	0.417335	0.70759	0.250381	0.478134
1555681_at	-0.0410364	0.0178489	-0.0588853	0.472011	0.750669	0.311382	0.562511
1555682_at	-0.0577197	0.0301561	-0.0878759	0.391439	0.647869	0.206778	0.415443
1555688_s_at	0.0029309	0.0261827	-0.0232518	0.963201	0.682088	0.715677	0.897828
1555691_a_at	-1.79809	-0.918989	-0.879101	0.0659663	0.303304	0.323226	0.164013
1555694_a_at	0.0159845	0.0281493	-0.0121647	0.795434	0.649688	0.843426	0.894673
1555695_a_at	-0.0121287	0.0292679	-0.0413966	0.838021	0.624374	0.492355	0.765956
1555697_at	0.0168732	0.0225439	-0.00567072	0.793133	0.72658	0.92961	0.931535
1555702_a_at	0.0557384	0.00557828	0.0501602	0.391324	0.929741	0.438135	0.62345
1555704_at	-0.0418861	-0.024177	-0.0177091	0.49504	0.690331	0.76981	0.777622
1555707_at	0.00875767	0.00166896	0.00708871	0.910485	0.982899	0.927479	0.992385
1555713_at	-0.0169586	0.0171009	-0.0340596	0.795334	0.793664	0.605109	0.866435
1555715_a_at	-0.0326342	0.0222929	-0.0549271	0.604709	0.722222	0.391949	0.672186
1555722_at	-0.0350625	0.0271452	-0.0622076	0.585104	0.671172	0.343681	0.616955
1555724_s_at	0.0925073	0.0168306	0.0756767	0.474922	0.89465	0.55644	0.734152
1555725_a_at	-0.04988	0.0207261	-0.0706061	0.440558	0.744113	0.284996	0.525029
1555728_a_at	-0.870875	0.0449079	-0.915782	0.473022	0.969909	0.451398	0.682375
1555729_a_at	0.0391696	-0.0440866	0.0832562	0.688787	0.652663	0.404132	0.688334
1555730_a_at	0.325725	0.156983	0.168742	0.134042	0.441508	0.40962	0.300562
1555734_x_at	0.386239	0.0294161	0.356822	0.245203	0.925806	0.279654	0.41611
1555735_a_at	-0.269224	0.111685	-0.380909	0.241178	0.611945	0.112739	0.244308
1555736_a_at	-0.554076	-0.0547851	-0.499291	0.333812	0.921176	0.380801	0.54918
1555737_a_at	-0.0271947	0.0241286	-0.0513232	0.629482	0.668035	0.372714	0.652883
1555738_at	0.00561654	0.0237438	-0.0181273	0.895153	0.58151	0.672456	0.837271
1555740_a_at	-0.029429	0.0320407	-0.0614697	0.63461	0.605415	0.333826	0.606038
1555741_at	-0.0263711	0.0253218	-0.0516929	0.655425	0.668121	0.391323	0.674408
1555742_at	0.101392	0.0206679	0.0807245	0.407057	0.862468	0.50529	0.664217
1555743_s_at	-0.24317	0.156129	-0.3993	0.412837	0.593686	0.19569	0.40287
1555746_at	0.0819	0.0196345	0.0622655	0.213856	0.752875	0.333342	0.409176
1555748_x_at	0.0255133	0.0245143	0.000998999	0.691216	0.702592	0.987518	0.897439
1555751_a_at	-0.382716	-0.196323	-0.186393	0.259807	0.54955	0.569421	0.506412
1555752_at	0.0217765	0.00298637	0.0187902	0.754869	0.965725	0.787424	0.940463
1555753_x_at	-0.0275468	0.0264739	-0.0540207	0.648987	0.661606	0.382092	0.663966
1555754_s_at	0.0948588	0.00227202	0.0925867	0.400678	0.983508	0.411491	0.615413
1555757_at	0.0100322	-0.0198947	0.0299269	0.909709	0.822309	0.736097	0.938846
1555758_a_at	0.344864	1.01857	-0.673707	0.651678	0.206119	0.387579	0.413778
1555761_x_at	-0.0392714	-0.0394642	0.000192789	0.629679	0.628028	0.998095	0.84698
1555762_s_at	0.21684	-0.180174	0.397014	0.281295	0.364472	0.0696298	0.171338
1555763_x_at	-0.0224422	0.0152258	-0.0376679	0.712088	0.801762	0.539305	0.815095
1555764_s_at	0.133417	-0.154429	0.287846	0.352934	0.287241	0.0686529	0.169479
1555765_a_at	0.484212	0.0182879	0.465925	0.246606	0.963278	0.263237	0.406613
1555773_at	-0.0335423	0.0253832	-0.0589255	0.570742	0.666298	0.330695	0.600454
1555779_a_at	0.0833619	-0.0675814	0.150943	0.489263	0.572772	0.227724	0.457528
1555780_a_at	0.575126	0.505556	0.0695696	0.0365006	0.0577913	0.764701	0.0706557
1555781_at	0.131297	0.0339347	0.0973623	0.806831	0.949505	0.855974	0.966041
1555783_x_at	-0.0446229	-0.0174411	-0.0271818	0.912309	0.965654	0.9465	0.993414
1555784_s_at	-0.0476566	0.0227935	-0.0704501	0.460275	0.71979	0.285894	0.530785
1555785_a_at	0.118059	0.419807	-0.301748	0.578557	0.0767085	0.179874	0.172056
1555786_s_at	0.117399	0.276925	-0.159527	0.642104	0.289472	0.53044	0.545812
1555787_at	0.0668147	0.0217206	0.0450941	0.583746	0.857217	0.709856	0.845864
1555788_a_at	0.00632306	0.0281002	-0.0217772	0.908056	0.61106	0.692373	0.858665
1555789_s_at	-0.673905	-0.246757	-0.427148	0.133073	0.553958	0.317501	0.291703
1555790_a_at	-0.520099	-0.240007	-0.280092	0.139009	0.466748	0.398946	0.309241
1555792_a_at	-0.0181136	0.00207624	-0.0201898	0.680588	0.962129	0.646844	0.873026
1555793_a_at	-0.825648	-0.310371	-0.515277	0.025511	0.324304	0.121545	0.0670846
1555797_a_at	-0.260459	-0.102631	-0.157828	0.440328	0.756696	0.635387	0.723425
1555799_at	-0.0191372	0.00581565	-0.0249528	0.66875	0.895906	0.578709	0.834733
1555803_a_at	-0.397406	0.0875714	-0.484978	0.308726	0.815931	0.222193	0.408979
1555804_a_at	-0.0514749	0.0171988	-0.0686737	0.374328	0.760574	0.24595	0.460745
1555807_a_at	-0.0472295	0.0271936	-0.0744231	0.410564	0.62993	0.210169	0.423566
1555808_a_at	-0.0170467	0.00226435	-0.019311	0.804699	0.973739	0.779527	0.951058
1555809_at	-0.0130193	-0.00107937	-0.01194	0.83233	0.985973	0.846009	0.97084
1555811_at	0.190931	-0.0656498	0.256581	0.456906	0.794469	0.325059	0.572835
1555812_a_at	-0.163432	-0.0542674	-0.109164	0.699289	0.897436	0.795781	0.920354
1555814_a_at	-0.281474	-0.133793	-0.147682	0.328355	0.632961	0.598766	0.599078
1555819_s_at	0.0061313	0.03952	-0.0333886	0.925947	0.5542	0.615976	0.805381
1555820_a_at	0.035127	-0.00852416	0.0436512	0.659754	0.91434	0.585772	0.836537
1555822_at	-0.0213969	0.0243389	-0.0457358	0.735614	0.701262	0.476954	0.762206
1555823_at	0.288262	-0.0761366	0.364398	0.101396	0.634286	0.0485328	0.105065
1555824_a_at	-1.13386	-0.874893	-0.258971	0.0481711	0.107937	0.602893	0.106643
1555826_at	-0.104423	-0.0543803	-0.0500425	0.151315	0.429702	0.465856	0.331949
1555830_s_at	-0.410318	-0.288746	-0.121572	0.395222	0.544269	0.796251	0.665188
1555831_s_at	-0.582386	0.439257	-1.02164	0.490091	0.599927	0.241927	0.478137
1555832_s_at	0.605534	0.727817	-0.122283	0.290685	0.21183	0.824185	0.389616
1555833_a_at	0.714433	0.261221	0.453211	0.00117415	0.0974039	0.0126661	0.00347498
1555834_at	-0.041155	0.0230415	-0.0641964	0.530026	0.722486	0.336976	0.602738
1555837_s_at	-0.458256	-0.251544	-0.206712	0.0118665	0.107221	0.172997	0.0339516
1555841_at	1.77489	2.22173	-0.446844	0.0282999	0.0106532	0.511392	0.0239426
1555842_at	0.127355	-0.0110192	0.138374	0.375809	0.937106	0.338345	0.550052
1555843_at	-0.0637028	0.114471	-0.178173	0.485783	0.227446	0.0782331	0.183731
1555844_s_at	0.143761	-0.0154613	0.159223	0.459182	0.93525	0.414419	0.650631
1555845_at	-0.566653	-0.559897	-0.00675636	0.0940582	0.0973183	0.982255	0.15436
1555846_a_at	-0.796645	-0.811888	0.0152427	0.342386	0.333829	0.985005	0.526335
1555847_a_at	2.1467	1.53436	0.612339	0.00143611	0.00851121	0.193132	0.00382649
1555848_at	-0.0514588	-0.0091542	-0.0423047	0.44769	0.890297	0.529681	0.704859
1555851_s_at	0.426932	0.214061	0.212871	0.277268	0.573495	0.575577	0.531289
1555852_at	-0.671858	-0.838918	0.167059	0.258701	0.168554	0.768912	0.326281
1555853_at	0.171178	-0.00333452	0.174512	0.081234	0.969531	0.0766016	0.126595
1555855_at	0.200246	0.00480581	0.19544	0.194759	0.973537	0.204443	0.322128
1555856_s_at	1.02004	0.591622	0.428422	0.261702	0.502007	0.624125	0.506554
1555858_at	2.54572	2.82652	-0.280803	0.00561921	0.00325277	0.678557	0.00596526
1555860_x_at	2.74606	2.69566	0.0504083	0.000856769	0.00095532	0.922248	0.00123591
1555864_s_at	0.0927877	0.177811	-0.0850235	0.809341	0.645718	0.824965	0.892788
1555865_at	-0.0318391	0.0166291	-0.0484682	0.627424	0.798632	0.465023	0.744403
1555866_a_at	-0.819235	-0.83354	0.0143051	0.0914056	0.0869061	0.973756	0.143527
1555870_at	0.16742	0.0387296	0.12869	0.352727	0.824558	0.469309	0.603889
1555871_at	-0.211041	-0.135989	-0.0750514	0.235545	0.430886	0.658682	0.461841
1555872_a_at	-0.153259	-0.78605	0.632791	0.822091	0.269851	0.367014	0.484108
1555874_x_at	-0.105221	-0.494366	0.389145	0.832629	0.336779	0.443782	0.579932
1555878_at	-0.364909	-0.108696	-0.256213	0.496298	0.83689	0.629919	0.770142
1555880_at	-0.0405339	0.0019409	-0.0424748	0.4349	0.969485	0.414236	0.637846
1555881_s_at	-0.440077	-0.730248	0.290171	0.387254	0.169681	0.56256	0.359873
1555882_at	-1.0629	-0.992478	-0.0704265	0.0809188	0.0987925	0.896555	0.143301
1555883_s_at	-0.230728	-0.266366	0.0356386	0.180511	0.12956	0.825031	0.243912
1555886_at	-0.318221	0.394962	-0.713182	0.64372	0.567585	0.314552	0.580453
1555888_at	-0.770318	-0.248955	-0.521363	0.301689	0.729366	0.475238	0.552379
1555889_a_at	-0.848231	-0.351982	-0.496249	0.165646	0.541556	0.39566	0.354302
1555893_at	-0.895732	-0.852107	-0.043625	0.2354	0.256762	0.951398	0.392961
1555895_at	-0.0195595	-0.00859829	-0.0109612	0.866516	0.941048	0.9249	0.984888
1555896_a_at	-0.0807538	-0.0351789	-0.0455749	0.222294	0.578126	0.474604	0.448541
1555897_at	-0.974895	-0.383619	-0.591276	0.0429981	0.364842	0.178734	0.109376
1555900_at	-0.0586841	-0.0492926	-0.00939159	0.417354	0.492673	0.894229	0.667691
1555902_at	-0.0476849	0.0226249	-0.0703099	0.467734	0.726466	0.294759	0.542766
1555905_a_at	-0.910732	0.182212	-1.09294	0.309914	0.832988	0.23029	0.418117
1555907_at	0.00738353	0.0231319	-0.0157484	0.864623	0.596707	0.717158	0.855095
1555908_at	0.0556504	0.134768	-0.0791172	0.632939	0.26569	0.500782	0.511794
1555910_at	-1.75131	0.137172	-1.88848	0.0129133	0.80354	0.00906588	0.0158572
1555912_at	0.226557	0.112678	0.113878	0.189585	0.49368	0.489249	0.39791
1555913_at	0.113306	0.0394056	0.0739005	0.482832	0.804104	0.643708	0.761953
1555916_at	0.0572783	-0.389706	0.446984	0.855599	0.239478	0.183746	0.334152
1555920_at	-1.07808	-0.400333	-0.677749	0.00305441	0.145733	0.0274758	0.00886227
1555922_at	-0.0188999	0.027312	-0.046212	0.737436	0.6296	0.421727	0.70493
1555923_a_at	-0.0253001	0.0427078	-0.0680079	0.611093	0.398763	0.195357	0.400423
1555931_at	-0.0260962	0.0241281	-0.0502244	0.625664	0.65154	0.358779	0.636627
1555933_at	-0.0608619	0.126307	-0.187169	0.697348	0.427943	0.252404	0.483062
1555935_s_at	-0.0443749	0.0239955	-0.0683705	0.457516	0.683554	0.264879	0.50464
1555938_x_at	0.873024	1.68464	-0.811612	0.418732	0.141031	0.450749	0.313416
1555943_at	-0.0187732	0.0246806	-0.0434538	0.749497	0.675489	0.467037	0.751814
1555944_at	-0.0172933	0.0297355	-0.0470288	0.762899	0.606313	0.421711	0.702069
1555945_s_at	-0.0622642	0.122971	-0.185235	0.868443	0.744298	0.624926	0.875754
1555950_a_at	1.16801	0.736151	0.431857	0.00862747	0.0574773	0.225237	0.0240372
1555952_at	-0.0266885	0.0348998	-0.0615883	0.645178	0.54928	0.303446	0.565214
1555953_at	-0.447357	-0.431467	-0.0158901	0.257285	0.273061	0.966308	0.421944
1555958_at	-0.0331878	0.0241942	-0.057382	0.58651	0.690223	0.357067	0.632502
1555960_at	0.730783	0.517206	0.213577	0.00721925	0.0331677	0.311814	0.0187157
1555961_a_at	0.00350888	-0.148583	0.152092	0.981173	0.334638	0.324113	0.514259
1555962_at	-1.23932	-1.09522	-0.1441	0.324373	0.380152	0.90543	0.541042
1555963_x_at	-1.59363	-1.22032	-0.373315	0.257173	0.376446	0.781121	0.474157
1555964_at	-0.224912	-0.138252	-0.0866599	0.213365	0.428164	0.614464	0.430725
1555968_a_at	0.00333238	-0.00759264	0.010925	0.966835	0.924546	0.891642	0.989597
1555970_at	0.653005	0.202008	0.450997	0.0898301	0.562564	0.2167	0.202051
1555971_s_at	0.532446	0.67203	-0.139584	0.182692	0.104041	0.710008	0.213467
1555973_at	-0.551108	-0.482927	-0.0681817	0.0680856	0.100996	0.797811	0.130723
1555974_a_at	-0.473405	-0.227039	-0.246367	0.101091	0.39603	0.359252	0.237179
1555976_s_at	0.151106	0.308719	-0.157613	0.861946	0.723323	0.85608	0.934984
1555977_at	-0.0539634	-0.044436	-0.00952733	0.389525	0.474766	0.875977	0.638355
1555979_at	-0.0268877	0.000461029	-0.0273487	0.592183	0.992592	0.585986	0.812887
1555980_a_at	-0.043464	0.0210649	-0.064529	0.476172	0.726088	0.300515	0.551234
1555981_at	0.0148541	0.110177	-0.0953231	0.835143	0.152744	0.207887	0.284158
1555982_at	0.538129	0.922812	-0.384683	0.395794	0.164562	0.538593	0.352556
1555985_at	0.000444597	0.0275159	-0.0270713	0.992807	0.581193	0.587182	0.808471
1555988_a_at	0.0966492	0.000644519	0.0960047	0.419056	0.995594	0.422019	0.63346
1555989_at	-0.0133	0.0206856	-0.0339856	0.805984	0.703358	0.535241	0.811172
1555990_at	0.153773	0.0196307	0.134142	0.355314	0.903062	0.416614	0.58483
1555993_at	-0.0281253	0.0388441	-0.0669694	0.57779	0.446669	0.20693	0.423369
1555994_at	0.0268854	0.0227833	0.00410214	0.662128	0.710605	0.94647	0.888155
1555998_at	-0.0889521	-0.188922	0.0999702	0.61431	0.299531	0.572098	0.561409
1556000_s_at	0.605723	0.931253	-0.32553	0.199691	0.0657038	0.471785	0.156668
1556001_at	0.240355	-0.0686663	0.309022	0.246848	0.728945	0.148139	0.296128
1556006_s_at	0.616943	0.698458	-0.0815151	0.079152	0.0529639	0.794351	0.101322
1556007_s_at	1.0168	1.03883	-0.0220348	0.00323708	0.00288372	0.927462	0.00432016
1556009_at	-0.734247	0.221044	-0.955291	0.238906	0.710059	0.137705	0.279526
1556012_at	0.00854535	0.0194666	-0.0109212	0.89369	0.761445	0.864444	0.95154
1556014_at	0.0510543	-0.0339008	0.0849551	0.622298	0.742349	0.419582	0.702057
1556015_a_at	0.0189358	0.00673719	0.0121986	0.786284	0.922964	0.861118	0.960293
1556017_at	-0.0914695	-0.0358414	-0.0556281	0.275166	0.657033	0.4951	0.523562
1556024_at	-0.0268711	-0.0417223	0.0148512	0.688562	0.537103	0.823969	0.810798
1556030_at	0.101323	0.0367282	0.0645948	0.317221	0.708002	0.514587	0.577764
1556033_at	-0.102067	-0.444315	0.342248	0.733649	0.166665	0.273469	0.329665
1556034_s_at	-0.0613657	0.122027	-0.183393	0.590408	0.298919	0.135425	0.292308
1556035_s_at	0.190558	0.0282572	0.162301	0.596203	0.936727	0.650849	0.839641
1556038_at	-0.00909636	0.0174059	-0.0265022	0.880295	0.773716	0.662823	0.900104
1556042_s_at	0.482354	-0.148431	0.630785	0.300903	0.741303	0.187357	0.365489
1556043_a_at	-0.0129425	0.0250245	-0.037967	0.841032	0.699322	0.560671	0.829033
1556046_a_at	0.17718	-0.00219555	0.179376	0.166081	0.985269	0.161573	0.26552
1556047_s_at	-0.255218	-0.216431	-0.0387871	0.133429	0.193334	0.804094	0.254928
1556049_at	0.409485	0.695929	-0.286444	0.384469	0.158651	0.537188	0.341853
1556051_a_at	0.261612	0.012492	0.24912	0.126612	0.936435	0.142828	0.217619
1556053_at	-0.102895	0.288582	-0.391478	0.676915	0.262068	0.141796	0.29272
1556054_at	0.162575	-0.0416156	0.204191	0.606437	0.894115	0.519946	0.781099
1556055_at	0.683688	0.528585	0.155103	0.115067	0.207109	0.695778	0.237542
1556056_at	0.178847	-0.005376	0.184223	0.126516	0.959942	0.117224	0.197169
1556058_s_at	-0.0388097	-0.0579814	0.0191717	0.547686	0.376655	0.764144	0.647918
1556063_s_at	-0.117315	-0.0746692	-0.0426461	0.280516	0.481088	0.683696	0.528267
1556064_at	-1.12455	-0.666518	-0.458037	0.0105548	0.0800391	0.202933	0.029851
1556066_at	0.797325	0.518433	0.278892	0.277183	0.468798	0.69273	0.522013
1556067_a_at	1.32959	1.02348	0.306104	0.058832	0.12653	0.620459	0.128874
1556069_s_at	-0.0268841	0.0176789	-0.044563	0.641474	0.75838	0.446438	0.729801
1556072_at	-0.00260644	-0.0648222	0.0622157	0.987027	0.687723	0.699521	0.895217
1556075_at	0.214839	-0.053544	0.268383	0.223115	0.748964	0.138725	0.274822
1556078_at	-0.029044	0.0223591	-0.0514031	0.646139	0.7229	0.423959	0.708542
1556088_at	-0.329232	0.0371739	-0.366406	0.312604	0.905728	0.265163	0.453222
1556092_s_at	-0.0353365	0.0221529	-0.0574894	0.563326	0.715084	0.356517	0.629326
1556102_x_at	0.375394	-0.0654477	0.440841	0.131822	0.775078	0.0851166	0.16691
1556103_at	-0.0152977	0.0108504	-0.0261481	0.74048	0.813895	0.574259	0.842968
1556107_at	-0.0366164	0.0261104	-0.0627268	0.494239	0.623	0.256382	0.49859
1556113_at	-0.158743	-0.109529	-0.0492138	0.275907	0.441875	0.725081	0.514813
1556114_a_at	0.0175628	0.00755496	0.0100078	0.73779	0.885102	0.848284	0.941297
1556116_s_at	-0.0395639	0.0221344	-0.0616983	0.53197	0.72396	0.339294	0.605635
1556117_at	0.000346007	0.0246157	-0.0242697	0.995373	0.681803	0.685984	0.888635
1556121_at	0.426442	0.54905	-0.122608	0.390847	0.277369	0.800239	0.501172
1556122_at	-0.0546002	-0.0269126	-0.0276876	0.502091	0.737573	0.730369	0.785404
1556123_a_at	-0.249724	0.0340497	-0.283773	0.430391	0.912403	0.373331	0.605899
1556126_s_at	0.260118	0.0334687	0.226649	0.267072	0.881166	0.328409	0.463515
1556127_at	0.0326575	-0.0322817	0.0649392	0.669271	0.672808	0.404758	0.689299
1556128_a_at	-0.028885	0.00445969	-0.0333447	0.634034	0.940922	0.583666	0.827703
1556129_at	0.291302	-0.134054	0.425356	0.403578	0.694814	0.235266	0.455919
1556131_s_at	0.329327	-0.124865	0.454191	0.393089	0.740301	0.249608	0.470818
1556134_a_at	-0.0641924	0.0268022	-0.0909946	0.348476	0.687533	0.197204	0.392731
1556136_at	-0.36398	-0.348637	-0.0153427	0.0821579	0.0932265	0.934386	0.140626
1556145_a_at	-0.0459354	0.0274705	-0.0734059	0.432339	0.633711	0.224645	0.447239
1556148_s_at	-0.102142	0.00409277	-0.106234	0.455423	0.975637	0.438319	0.664745
1556149_at	-0.037433	0.0200299	-0.057463	0.553297	0.748824	0.37094	0.643145
1556151_at	-0.27364	-0.0486251	-0.225015	0.393981	0.876403	0.479573	0.64391
1556154_a_at	0.0109756	0.0237787	-0.0128031	0.867747	0.719293	0.846038	0.932944
1556155_at	0.291275	-0.115312	0.406587	0.407634	0.737641	0.258443	0.485388
1556161_a_at	-0.0233444	0.0268445	-0.0501889	0.657878	0.611412	0.353182	0.629597
1556162_at	0.0102831	-0.116856	0.127139	0.940847	0.410929	0.373118	0.595837
1556163_a_at	-0.0289898	-0.00845815	-0.0205316	0.644268	0.892055	0.742674	0.886182
1556165_at	0.191314	-0.038445	0.229759	0.443848	0.875124	0.362235	0.602852
1556173_a_at	0.0119473	0.159282	-0.147335	0.949694	0.412081	0.446423	0.642574
1556176_at	-0.0289201	0.00977217	-0.0386923	0.673898	0.886269	0.5754	0.833924
1556178_x_at	-0.393398	-0.356892	-0.0365061	0.165169	0.202654	0.889832	0.294089
1556180_at	0.0293919	-0.410174	0.439566	0.947838	0.375345	0.344102	0.554221
1556181_at	-0.0253734	0.022307	-0.0476803	0.633964	0.674917	0.380676	0.662027
1556182_x_at	0.0223537	0.0152055	0.00714821	0.663777	0.766608	0.888745	0.899728
1556183_at	0.034255	-0.0285235	0.0627785	0.741131	0.782991	0.548659	0.82415
1556188_a_at	-0.00557429	0.025552	-0.0311263	0.92195	0.655631	0.588285	0.836797
1556195_a_at	0.188335	0.025883	0.162452	0.288511	0.87912	0.354942	0.496786
1556203_a_at	0.0668023	0.0294841	0.0373182	0.294344	0.632393	0.546893	0.553387
1556205_at	0.110868	0.0162901	0.0945781	0.344514	0.885862	0.415917	0.575471
1556206_at	0.545577	0.0144799	0.531097	0.214796	0.972157	0.225916	0.354353
1556209_at	-0.308821	-0.362095	0.0532739	0.762623	0.723568	0.958308	0.924863
1556213_a_at	-0.0438957	0.0101905	-0.0540862	0.513629	0.877648	0.424608	0.681354
1556221_a_at	0.0709968	0.0286952	0.0423016	0.497976	0.781121	0.683096	0.779477
1556222_at	0.197041	0.0175309	0.17951	0.291038	0.921973	0.332827	0.487212
1556224_a_at	-0.0272527	0.0304083	-0.057661	0.635786	0.597936	0.329617	0.600623
1556227_at	-0.444223	-0.346446	-0.0977769	0.162448	0.263018	0.741477	0.320462
1556228_a_at	-1.00439	-0.251127	-0.753258	0.0530885	0.580192	0.125164	0.119458
1556229_at	-0.0306897	0.0247521	-0.0554418	0.613781	0.68299	0.371745	0.651064
1556232_at	0.0204896	-0.00894094	0.0294305	0.803069	0.913184	0.720852	0.930574
1556233_s_at	-0.010999	0.0272709	-0.0382699	0.854205	0.65077	0.528245	0.79794
1556236_at	0.0019847	0.0111013	-0.00911658	0.962166	0.791271	0.827797	0.958194
1556240_at	0.0068773	-0.0117003	0.0185776	0.906976	0.842566	0.753025	0.947164
1556242_a_at	-0.885816	-0.965243	0.0794263	0.132431	0.105887	0.883123	0.190478
1556247_a_at	0.0423029	0.0295998	0.0127031	0.421527	0.569162	0.805112	0.695018
1556248_at	0.552081	-0.174259	0.72634	0.370319	0.771406	0.248116	0.461876
1556249_a_at	-0.0464543	0.0297393	-0.0761936	0.469854	0.639795	0.250229	0.487483
1556255_a_at	-0.0528101	0.0181875	-0.0709976	0.439785	0.786121	0.307182	0.549084
1556256_a_at	-0.031875	0.0216072	-0.0534822	0.599281	0.720225	0.386503	0.6659
1556259_at	-0.0385652	0.0244399	-0.0630051	0.468355	0.641973	0.250418	0.487538
1556262_at	-0.0243683	0.0288611	-0.0532294	0.661579	0.605177	0.351324	0.62714
1556265_at	-0.0026482	0.0965688	-0.099217	0.962249	0.116369	0.10827	0.181553
1556266_a_at	-0.0396536	0.027846	-0.0674996	0.54792	0.670961	0.31805	0.583162
1556267_at	0.00102023	0.0212234	-0.0202032	0.984624	0.690225	0.704242	0.897598
1556269_at	-0.0303473	0.0214458	-0.0517931	0.59772	0.707782	0.376884	0.655473
1556271_at	-0.0416321	0.0298911	-0.0715232	0.483715	0.61197	0.244364	0.481003
1556274_at	0.340755	-0.0392727	0.380028	0.0793255	0.820154	0.0558855	0.104767
1556277_a_at	0.441739	0.350444	0.0912949	0.17533	0.270717	0.764629	0.339359
1556279_at	-0.026295	0.0196753	-0.0459703	0.660375	0.741537	0.448899	0.733857
1556281_at	-0.0366248	0.0335741	-0.0701989	0.522479	0.556757	0.237749	0.473743
1556285_s_at	-0.391415	-0.0828664	-0.308549	0.337639	0.833813	0.443987	0.580818
1556291_at	-0.0442336	0.0133522	-0.0575858	0.490809	0.832597	0.375347	0.631861
1556292_s_at	0.190387	-0.0155573	0.205944	0.326482	0.933752	0.291288	0.483716
1556294_at	0.00187386	0.0230464	-0.0211725	0.976805	0.721909	0.743509	0.919774
1556296_at	-0.0363562	0.0209076	-0.0572638	0.549371	0.728301	0.354759	0.625385
1556304_s_at	-0.0416359	0.0203192	-0.0619551	0.446598	0.705738	0.269092	0.507703
1556308_at	0.0078714	0.0305504	-0.022679	0.88552	0.580357	0.679967	0.838266
1556309_s_at	-0.0600597	0.0772955	-0.137355	0.503513	0.394249	0.150535	0.329089
1556312_at	-0.0145598	0.0230844	-0.0376442	0.783146	0.663913	0.48357	0.765319
1556314_a_at	0.391783	1.39896	-1.00718	0.760577	0.294863	0.441997	0.536481
1556316_s_at	-0.0539918	0.0271474	-0.0811391	0.360654	0.638057	0.184881	0.378553
1556319_at	-0.0530952	-0.0180067	-0.0350885	0.351524	0.745047	0.530753	0.618677
1556320_at	-0.0371095	-0.00539617	-0.0317134	0.566419	0.932754	0.623024	0.814674
1556321_a_at	1.63737	2.11831	-0.480938	0.218096	0.123335	0.703103	0.25276
1556322_a_at	0.000904326	0.0274456	-0.0265413	0.988861	0.673815	0.683845	0.884991
1556323_at	-0.0328428	0.0260431	-0.0588859	0.578544	0.658221	0.33091	0.601278
1556327_a_at	0.0696476	-0.00989005	0.0795377	0.522314	0.926519	0.467017	0.715673
1556332_at	1.39437	1.59534	-0.200973	0.299888	0.240994	0.876451	0.423854
1556333_at	-0.0640149	0.0304974	-0.0945122	0.396168	0.679832	0.223695	0.439258
1556338_at	-0.460916	-0.342339	-0.118577	0.182496	0.30831	0.714991	0.361816
1556339_a_at	-0.655741	-0.499881	-0.15586	0.0477879	0.110841	0.587711	0.106911
1556340_at	0.0538619	-0.0113658	0.0652277	0.566803	0.902669	0.490332	0.748454
1556341_s_at	-0.034199	0.0228002	-0.0569992	0.585274	0.714324	0.372112	0.649007
1556344_at	-0.020746	0.0274124	-0.0481584	0.698192	0.609874	0.379277	0.659131
1556345_s_at	0.0210957	0.00746595	0.0136297	0.813322	0.933275	0.878592	0.969712
1556346_at	0.23582	0.5054	-0.26958	0.752953	0.505482	0.719294	0.788144
1556352_at	0.507393	-0.0660688	0.573462	0.321966	0.893607	0.26752	0.460519
1556355_x_at	0.00150761	0.0183747	-0.0168671	0.980434	0.765757	0.784371	0.943082
1556356_at	-0.0276736	0.0323942	-0.0600678	0.618163	0.560891	0.294793	0.554753
1556364_at	-0.055147	0.0249105	-0.0800575	0.380762	0.685441	0.216487	0.426258
1556365_at	-0.0312062	0.0233359	-0.0545421	0.590562	0.686037	0.357201	0.633001
1556368_at	-0.0165218	0.02934	-0.0458618	0.762697	0.594485	0.412219	0.691192
1556373_a_at	0.489573	-0.0350793	0.524652	0.309655	0.939679	0.278852	0.46325
1556374_s_at	-0.0278084	0.0273739	-0.0551823	0.639735	0.64489	0.363964	0.642925
1556375_at	0.0693001	0.0261956	0.0431045	0.459466	0.775979	0.641313	0.74161
1556381_at	-0.0319551	0.0181167	-0.0500719	0.544642	0.72885	0.351622	0.621232
1556382_a_at	-0.0444142	0.026454	-0.0708682	0.458218	0.654386	0.250424	0.486098
1556383_at	-0.0263498	0.0104288	-0.0367787	0.681431	0.870252	0.568922	0.83145
1556385_at	1.99571	1.25622	0.739485	3.48349e-05	0.000652286	0.0112781	0.000108589
1556389_at	-0.743809	-0.120412	-0.623398	0.128896	0.788844	0.192501	0.249199
1556397_at	-0.0341607	0.0218427	-0.0560034	0.58293	0.723759	0.376678	0.653613
1556400_at	-0.0387443	0.0201479	-0.0588921	0.536526	0.745359	0.356046	0.624552
1556405_s_at	-0.0275198	0.0208282	-0.048348	0.612651	0.700427	0.382843	0.663223
1556406_at	0.00377837	0.0244976	-0.0207192	0.92842	0.564997	0.625281	0.814606
1556409_a_at	-0.0762316	-0.025734	-0.0504977	0.262811	0.693511	0.446604	0.499962
1556412_at	-0.0284356	0.0171049	-0.0455405	0.636945	0.775327	0.455412	0.737427
1556416_s_at	0.0757232	0.00804645	0.0676767	0.514119	0.94385	0.558584	0.760615
1556420_s_at	-0.0259359	-0.0591663	0.0332304	0.891512	0.756378	0.861336	0.949443
1556422_at	-0.0259588	0.0230792	-0.049038	0.658597	0.694	0.41232	0.697214
1556423_at	-0.113733	-0.483209	0.369476	0.812276	0.329323	0.449233	0.574642
1556425_a_at	0.00635392	0.00437663	0.00197729	0.925467	0.948613	0.976768	0.995095
1556427_s_at	-0.0495674	0.0217547	-0.071322	0.404163	0.708493	0.242054	0.464615
1556434_at	-0.219426	-0.24834	0.0289137	0.177793	0.133727	0.849279	0.246994
1556436_at	0.0235342	0.02164	0.00189423	0.709762	0.731981	0.975979	0.912567
1556437_at	-0.0354163	0.0181226	-0.0535389	0.541883	0.752509	0.364654	0.634558
1556442_x_at	1.07988	0.310258	0.769621	0.127696	0.635255	0.258258	0.271312
1556444_a_at	-0.0328919	0.018384	-0.0512759	0.544908	0.732679	0.354248	0.624112
1556445_at	-0.0674105	-0.0315315	-0.035879	0.335289	0.643348	0.599138	0.60765
1556449_at	-0.0289153	0.0181719	-0.0470872	0.64001	0.767712	0.452212	0.734931
1556451_at	0.522719	0.028313	0.494406	0.237039	0.946166	0.260939	0.397126
1556452_a_at	0.00780253	0.0117079	-0.00390536	0.907759	0.862062	0.953736	0.983351
1556453_at	0.0430048	0.150241	-0.107236	0.737907	0.262915	0.413852	0.49236
1556464_a_at	0.00567453	0.0208059	-0.0151314	0.929923	0.747989	0.814917	0.942571
1556467_at	0.344895	-0.057854	0.402749	0.342301	0.869229	0.27296	0.476057
1556468_at	0.148132	-0.00895075	0.157083	0.082336	0.906149	0.0686787	0.120068
1556471_at	-0.114262	-0.103045	-0.0112171	0.254092	0.29955	0.906421	0.435858
1556472_s_at	-0.816645	-0.541875	-0.274769	0.125234	0.286236	0.576866	0.273733
1556477_a_at	-0.0275439	0.0160408	-0.0435847	0.635343	0.781239	0.458527	0.739978
1556479_at	-0.01884	0.0175903	-0.0364303	0.758318	0.773798	0.55562	0.830011
1556480_a_at	-0.0239567	0.00823528	-0.032192	0.703379	0.895367	0.610429	0.860695
1556484_at	-0.0284199	0.0283887	-0.0568087	0.592626	0.593024	0.299323	0.561469
1556493_a_at	0.0457219	0.0109111	0.0348108	0.633869	0.908782	0.715924	0.875881
1556499_s_at	1.12917	1.11622	0.012947	0.348982	0.354192	0.991144	0.544707
1556505_at	-0.0667156	0.017434	-0.0841497	0.304199	0.780542	0.20457	0.387365
1556507_at	-0.0372029	0.0163725	-0.0535755	0.509748	0.768807	0.350434	0.613077
1556513_at	-0.0355664	0.0238455	-0.0594119	0.548802	0.685525	0.327556	0.594599
1556518_at	-0.0446415	0.0232208	-0.0678623	0.474303	0.70589	0.288033	0.53621
1556520_at	-0.0452768	0.027065	-0.0723417	0.467953	0.660407	0.259629	0.499657
1556527_a_at	0.180065	0.00105851	0.179007	0.459701	0.99646	0.462239	0.681509
1556533_at	-0.0280264	-0.00951506	-0.0185114	0.658697	0.880029	0.769563	0.897473
1556536_at	-0.0181704	0.0224599	-0.0406302	0.748628	0.692619	0.480207	0.764789
1556538_at	-0.0136054	0.021646	-0.0352514	0.807437	0.699145	0.532792	0.80887
1556540_a_at	0.0258978	0.0453854	-0.0194876	0.72204	0.536917	0.788523	0.814031
1556542_a_at	0.0743376	-0.0235991	0.0979367	0.490982	0.824185	0.370163	0.627177
1556545_at	2.14259	1.48149	0.661099	0.0608921	0.167215	0.51415	0.142469
1556551_s_at	-0.0138163	0.00435997	-0.0181763	0.848021	0.951717	0.801142	0.963601
1556552_a_at	-0.0382031	0.0279482	-0.0661513	0.481522	0.603541	0.238799	0.472978
1556553_at	-0.0526157	0.0439864	-0.0966021	0.424037	0.500921	0.1628	0.351565
1556554_at	0.0644685	-0.0171279	0.0815965	0.590093	0.885049	0.498086	0.761343
1556555_at	0.00411302	0.0236697	-0.0195567	0.946576	0.7013	0.75089	0.91397
1556560_a_at	-0.0331824	0.0299129	-0.0630953	0.575569	0.612998	0.300921	0.56334
1556564_at	0.00315672	0.0379798	-0.0348231	0.951608	0.473795	0.51006	0.714697
1556567_at	0.0266448	0.0122112	0.0144336	0.716137	0.867134	0.843307	0.931392
1556568_a_at	0.569788	0.464854	0.104933	0.0968481	0.162103	0.734929	0.19558
1556573_s_at	-0.0463581	0.0216668	-0.0680249	0.452169	0.720934	0.280872	0.523063
1556581_at	-0.0028984	0.0211316	-0.02403	0.967271	0.765572	0.734804	0.929388
1556582_at	0.315423	0.0525198	0.262903	0.0294449	0.664336	0.0573354	0.0613746
1556584_at	0.192634	-0.0674969	0.260131	0.409452	0.767575	0.274697	0.504549
1556586_x_at	0.169768	-0.00790585	0.177674	0.196517	0.948909	0.178822	0.302792
1556588_at	-0.143562	0.0662257	-0.209788	0.777034	0.89582	0.680024	0.909101
1556589_at	-0.0438424	0.0273926	-0.071235	0.484303	0.658604	0.269097	0.514299
1556590_s_at	1.11263	0.0498079	1.06282	0.082249	0.930356	0.0940581	0.141311
1556593_s_at	0.0100321	0.0118924	-0.00186034	0.891817	0.871951	0.979866	0.984007
1556595_at	0.415174	-0.0173442	0.432519	0.0813417	0.934755	0.0717196	0.122269
1556597_a_at	0.0624357	0.0463205	0.0161152	0.283427	0.417432	0.773133	0.516671
1556601_a_at	-0.534341	-0.109567	-0.424773	0.380967	0.853479	0.481627	0.633697
1556608_a_at	0.0301726	-0.230951	0.261124	0.907832	0.388605	0.333219	0.552764
1556616_a_at	0.022904	0.304984	-0.28208	0.893623	0.1069	0.131019	0.190594
1556619_at	0.0184226	0.0283163	-0.00989374	0.769345	0.653599	0.874584	0.894746
1556620_at	-0.0361669	-0.00380379	-0.0323631	0.576378	0.9526	0.61632	0.817761
1556621_a_at	-0.0121252	0.0148315	-0.0269568	0.774276	0.72614	0.528633	0.8077
1556633_at	-0.048769	0.0178881	-0.0666571	0.454422	0.779941	0.314855	0.561543
1556636_at	0.0593882	0.0184198	0.0409684	0.481776	0.82442	0.624173	0.757632
1556643_at	-0.372891	-0.788315	0.415424	0.375462	0.0851986	0.326706	0.204737
1556645_s_at	-0.0858451	-0.0807828	-0.00506235	0.246389	0.27276	0.94267	0.412774
1556646_at	-0.070528	-0.0357154	-0.0348126	0.664549	0.825292	0.829624	0.904069
1556649_at	-0.0269908	0.0227696	-0.0497603	0.641311	0.69364	0.399212	0.682625
1556656_at	0.698825	0.860091	-0.161266	0.377973	0.28463	0.834328	0.503583
1556657_at	0.844849	0.187983	0.656866	0.0180069	0.517509	0.0484483	0.041286
1556658_a_at	0.91164	0.240179	0.671461	0.105283	0.639641	0.213384	0.225541
1556661_at	-0.0392722	0.0265048	-0.065777	0.505925	0.650574	0.278557	0.529246
1556662_at	-0.0388489	0.0253573	-0.0642062	0.532344	0.681091	0.31355	0.575986
1556665_at	-0.00324471	0.149635	-0.152879	0.969253	0.107576	0.101423	0.168781
1556667_at	-0.0823436	0.309271	-0.391614	0.921457	0.712441	0.641712	0.87909
1556669_a_at	-0.0186008	0.029668	-0.0482688	0.714353	0.562326	0.355317	0.627874
1556670_at	0.292325	-0.01629	0.308615	0.0793114	0.912335	0.0669535	0.116302
1556671_s_at	-0.0147249	-0.00306531	-0.0116595	0.828388	0.963947	0.863629	0.972337
1556672_a_at	0.288098	0.0470137	0.241084	0.111415	0.775284	0.171533	0.218173
1556676_a_at	0.0342081	0.0267095	0.00749861	0.751694	0.804592	0.944508	0.942433
1556679_at	0.080931	0.0279044	0.0530266	0.256315	0.68297	0.444856	0.491448
1556684_at	-0.0382856	0.0207373	-0.0590229	0.543363	0.739594	0.357501	0.627326
1556687_a_at	-0.00778605	0.0174676	-0.0252537	0.88424	0.744724	0.639256	0.883823
1556689_a_at	-0.0209581	0.0247111	-0.0456692	0.733835	0.688974	0.465737	0.751366
1556690_s_at	0.436994	-0.127276	0.56427	0.476467	0.832883	0.363694	0.616482
1556698_a_at	-0.725252	0.404996	-1.13025	0.422604	0.64895	0.225904	0.447403
1556699_at	-0.0363136	0.0299603	-0.0662738	0.535978	0.607999	0.273503	0.525064
1556701_at	-0.0323108	0.0214585	-0.0537693	0.589501	0.718467	0.378017	0.655823
1556709_a_at	-0.068947	0.0267313	-0.0956784	0.258735	0.6484	0.131644	0.277259
1556715_at	-0.485237	-0.419439	-0.0657977	0.199291	0.260203	0.853172	0.361307
1556717_at	-0.0390937	0.0232076	-0.0623012	0.504179	0.688577	0.298748	0.554258
1556718_s_at	0.0411132	0.0198226	0.0212906	0.60424	0.801171	0.786865	0.865785
1556721_at	-0.0483079	0.0235355	-0.0718433	0.451032	0.709021	0.273808	0.514373
1556722_a_at	0.353846	-0.103385	0.457231	0.349866	0.778361	0.236484	0.44143
1556724_at	-0.0307209	0.0119013	-0.0426222	0.588773	0.832586	0.457632	0.730413
1556727_at	-0.00294022	0.0354631	-0.0384033	0.960904	0.559364	0.528152	0.769103
1556728_at	-0.131451	-0.22979	0.0983386	0.454492	0.208619	0.57232	0.426583
1556732_at	-0.11961	0.178247	-0.297857	0.592391	0.430788	0.204901	0.418717
1556734_at	-0.0302463	0.00579401	-0.0360403	0.595922	0.918269	0.52926	0.783729
1556735_at	0.18979	-0.810356	1.00015	0.784343	0.26373	0.177262	0.33875
1556736_at	-0.21078	-0.154051	-0.0567285	0.238471	0.377797	0.739097	0.453039
1556737_at	-0.0204714	0.0371802	-0.0576516	0.666169	0.440383	0.245097	0.476149
1556739_at	0.305338	-0.0857033	0.391041	0.365165	0.793719	0.254792	0.467443
1556740_at	-0.0179081	0.0303848	-0.0482929	0.765364	0.614775	0.43021	0.711313
1556744_a_at	1.51172	1.05308	0.458636	0.00455694	0.024617	0.255214	0.0121458
1556747_a_at	-0.0250956	0.0225268	-0.0476224	0.6954	0.724952	0.463944	0.749902
1556748_x_at	0.176355	-0.0171334	0.193488	0.302884	0.917053	0.261925	0.444757
1556750_at	-1.11959	-0.643255	-0.476338	0.125132	0.350751	0.483299	0.281801
1556753_s_at	-0.0191253	0.0258924	-0.0450176	0.716765	0.62472	0.403221	0.685784
1556754_at	0.0606752	-0.0464784	0.107154	0.613257	0.697507	0.381283	0.661573
1556755_s_at	0.321377	-0.0172273	0.338604	0.0311135	0.889742	0.0252526	0.0430632
1556758_at	-0.0173096	0.128931	-0.146241	0.865832	0.232662	0.181835	0.32843
1556766_at	-0.0423362	0.024642	-0.0669782	0.4989	0.690599	0.296312	0.55049
1556768_at	0.24847	0.0185014	0.229969	0.262036	0.930222	0.296149	0.440813
1556771_a_at	-0.044318	0.01757	-0.061888	0.487116	0.779696	0.339705	0.596419
1556777_a_at	-0.0309459	0.0246044	-0.0555503	0.59602	0.672213	0.35196	0.627374
1556779_s_at	-0.0272347	0.0226835	-0.0499183	0.634618	0.691488	0.392755	0.675352
1556784_at	-0.0196456	0.0225342	-0.0421798	0.739984	0.70381	0.482454	0.767303
1556796_at	0.162708	-0.00799035	0.170699	0.378055	0.96445	0.356426	0.564943
1556797_at	-0.0148631	0.03002	-0.0448832	0.761283	0.543674	0.371694	0.642118
1556801_at	-0.114649	-0.070637	-0.0440123	0.190533	0.401812	0.595589	0.393726
1556806_at	-0.11343	-0.065495	-0.0479354	0.268303	0.51008	0.627172	0.51618
1556808_at	-0.0317883	0.0150263	-0.0468146	0.575949	0.789629	0.416248	0.691676
1556812_a_at	-0.0224037	0.0270757	-0.0494794	0.696357	0.638066	0.398743	0.681965
1556818_at	0.0670367	0.0413245	0.0257122	0.478982	0.658876	0.782622	0.760813
1556821_x_at	-0.493433	-0.278206	-0.215227	0.315668	0.56172	0.651862	0.581449
1556822_s_at	-0.021143	0.00976944	-0.0309124	0.663432	0.839759	0.527856	0.800101
1556824_at	0.0823208	0.00575123	0.0765696	0.426073	0.954593	0.457709	0.65797
1556826_s_at	0.0421041	0.0221155	0.0199885	0.599022	0.780818	0.801332	0.862106
1556831_at	0.618288	-0.152545	0.770833	0.160605	0.710441	0.0911767	0.187441
1556835_s_at	0.0562361	-0.016181	0.0724172	0.595363	0.877377	0.496956	0.7621
1556836_at	-0.0162994	0.0128723	-0.0291718	0.730237	0.785035	0.541035	0.817727
1556837_a_at	-0.0269835	0.0224642	-0.0494477	0.607658	0.668133	0.357402	0.634365
1556839_s_at	-0.975936	-0.509654	-0.466282	0.220088	0.504888	0.54074	0.446671
1556841_a_at	-0.0424762	0.00985791	-0.0523341	0.477479	0.866711	0.385903	0.636385
1556847_s_at	-0.0214944	0.0267576	-0.0482521	0.658107	0.583201	0.333997	0.605302
1556850_at	-0.0391482	0.0279791	-0.0671272	0.475906	0.607106	0.237331	0.47038
1556852_a_at	0.0712421	-0.0168469	0.088089	0.512496	0.87505	0.421832	0.678752
1556854_at	0.0301572	-0.176793	0.20695	0.903665	0.485742	0.417516	0.66496
1556855_a_at	-0.0234133	0.0289052	-0.0523185	0.692567	0.626511	0.387566	0.669286
1556856_at	-0.0385594	0.0179999	-0.0565593	0.482255	0.739305	0.312362	0.565987
1556864_at	0.0633433	-0.00444685	0.0677902	0.280704	0.936937	0.251099	0.42186
1556872_s_at	-0.0416284	0.0247904	-0.0664188	0.499832	0.684569	0.293537	0.547262
1556874_a_at	-0.04125	0.0242509	-0.0655009	0.500712	0.688964	0.296616	0.551143
1556887_at	-0.0341246	0.0198911	-0.0540157	0.527924	0.710247	0.327995	0.592284
1556891_at	-0.0228514	0.0187866	-0.0416381	0.701441	0.7522	0.490213	0.774133
1556894_at	0.155265	-0.00331737	0.158582	0.281098	0.980802	0.271791	0.438859
1556895_a_at	-0.0477328	0.023265	-0.0709978	0.44122	0.702656	0.263891	0.500185
1556899_at	-0.0370187	0.0339069	-0.0709256	0.50189	0.537426	0.21687	0.441646
1556900_at	-0.0403957	-0.00569725	-0.0346984	0.513821	0.925478	0.573349	0.766149
1556905_at	0.291006	-0.0999973	0.391003	0.412855	0.773588	0.280279	0.511785
1556909_at	-0.0526598	0.0110813	-0.0637411	0.429402	0.864969	0.343803	0.580748
1556914_at	0.773801	0.0298123	0.743988	0.221019	0.960198	0.237474	0.367713
1556923_at	-0.0357458	0.0148138	-0.0505596	0.561953	0.80812	0.417699	0.689935
1556928_at	0.252415	0.020389	0.232026	0.268085	0.925365	0.305403	0.451596
1556929_at	0.0715994	0.000425687	0.0711737	0.535591	0.997019	0.537952	0.763192
1556931_at	0.15641	-0.0154805	0.171891	0.179072	0.886807	0.144783	0.25924
1556932_at	-0.00440398	0.0459695	-0.0503735	0.942686	0.462036	0.422085	0.657427
1556947_at	0.028574	0.0242505	0.00432346	0.678091	0.724166	0.949608	0.898394
1556950_s_at	-0.0641283	-0.0586546	-0.00547373	0.584401	0.616242	0.962347	0.821849
1556951_at	0.0704935	-0.0387167	0.10921	0.365044	0.611336	0.176958	0.367831
1556952_at	-0.135857	-0.0836243	-0.052233	0.0564269	0.203322	0.410086	0.139175
1556956_at	0.0140607	0.0153801	-0.00131937	0.875291	0.863723	0.98824	0.980782
1556959_at	0.415069	-0.148936	0.564005	0.384852	0.749285	0.248107	0.466591
1556960_a_at	-0.0171096	0.0101313	-0.0272409	0.738722	0.843015	0.597685	0.858525
1556962_at	0.283632	0.0255401	0.258092	0.274725	0.918079	0.316743	0.463994
1556969_at	-0.0453874	0.0171252	-0.0625126	0.430677	0.761652	0.287143	0.524737
1556970_at	-0.0327634	0.0298559	-0.0626192	0.546848	0.582135	0.265394	0.514285
1556971_a_at	-0.0342118	0.0264845	-0.0606963	0.559317	0.649633	0.312715	0.577605
1556972_at	-0.0292046	-0.0302836	0.00107908	0.690004	0.679311	0.988172	0.889076
1556976_s_at	0.179166	-0.00302871	0.182194	0.347592	0.986903	0.34002	0.534134
1556978_a_at	-0.0130806	0.0208917	-0.0339724	0.829598	0.731734	0.579901	0.846096
1556982_at	0.0434516	-0.0409387	0.0843903	0.663252	0.681388	0.406591	0.691226
1556984_at	0.563913	-0.0896421	0.653555	0.297212	0.863072	0.233004	0.414659
1556985_at	0.203485	-0.0438583	0.247343	0.374075	0.843762	0.286313	0.503583
1556986_at	-0.0310939	0.0247918	-0.0558858	0.558213	0.639078	0.305602	0.568578
1556987_s_at	-0.0276714	0.0240421	-0.0517135	0.628968	0.673975	0.376445	0.65709
1556988_s_at	-0.0353874	0.0118402	-0.0472276	0.928707	0.976112	0.904974	0.991757
1556992_at	-0.0412333	0.00959143	-0.0508247	0.542453	0.885848	0.455924	0.715522
1556994_at	-0.0434324	0.0138811	-0.0573134	0.480113	0.818489	0.357772	0.612163
1556999_at	0.0260582	-0.00364535	0.0297036	0.729417	0.961237	0.693753	0.905999
1557000_at	-0.0117573	0.00623886	-0.0179962	0.864042	0.927546	0.793545	0.962828
1557002_x_at	-0.0425664	-0.00689947	-0.035667	0.527304	0.917198	0.594729	0.782111
1557003_at	-0.0549467	0.0283124	-0.0832591	0.332932	0.60878	0.158843	0.334867
1557008_at	0.24955	-0.057973	0.307523	0.357764	0.825746	0.264389	0.47465
1557016_a_at	-0.0287694	0.0295927	-0.0583621	0.591702	0.581372	0.291613	0.551042
1557021_s_at	-0.0325567	0.00349672	-0.0360534	0.551928	0.948385	0.511281	0.75617
1557022_at	0.0243889	0.0236603	0.0007286	0.678252	0.687237	0.990048	0.887771
1557026_at	0.0156517	0.0157372	-8.54575e-05	0.810231	0.809219	0.998952	0.959445
1557031_at	-0.0299775	0.0174766	-0.047454	0.55423	0.728011	0.358161	0.629815
1557034_s_at	0.290291	0.0626488	0.227642	0.269512	0.803378	0.378489	0.488272
1557036_at	0.393505	0.566142	-0.172637	0.442043	0.279313	0.731359	0.51885
1557038_s_at	0.0176236	0.119195	-0.101572	0.852814	0.233797	0.303623	0.418691
1557042_at	0.00505292	0.0196763	-0.0146234	0.938885	0.765978	0.824678	0.950057
1557049_at	1.8449	2.02411	-0.179208	0.0984098	0.074843	0.858625	0.136794
1557051_s_at	0.443361	0.658392	-0.21503	0.422926	0.246614	0.692231	0.474682
1557052_at	-0.0225157	0.0160308	-0.0385465	0.706403	0.788008	0.523157	0.802057
1557053_s_at	-0.16096	-0.189202	0.0282428	0.189682	0.131415	0.80634	0.250771
1557056_at	-0.1193	-0.0697142	-0.049586	0.171498	0.403236	0.547093	0.364431
1557059_at	-0.0404317	0.0241842	-0.0646159	0.532767	0.706472	0.329139	0.594328
1557064_s_at	0.01118	0.326905	-0.315725	0.937024	0.0474528	0.0535675	0.0795732
1557065_at	-0.0190922	0.0163235	-0.0354156	0.769721	0.802199	0.589971	0.855538
1557067_s_at	0.0509455	0.234288	-0.183342	0.911094	0.610907	0.68943	0.857898
1557070_at	0.0280158	0.0152789	0.0127369	0.729884	0.850177	0.874827	0.9379
1557071_s_at	0.159486	0.129722	0.0297645	0.729336	0.778052	0.94829	0.930038
1557073_s_at	-0.516568	-0.475803	-0.0407646	0.0743945	0.0950062	0.873581	0.134195
1557077_a_at	-0.1916	-0.267931	0.0763312	0.426499	0.276244	0.746578	0.511275
1557078_at	-0.496209	0.958295	-1.4545	0.485061	0.197358	0.0671954	0.159076
1557081_at	-0.0364802	0.534771	-0.571251	0.881009	0.0565789	0.0449648	0.0792626
1557089_at	0.0584946	0.0189858	0.0395088	0.51533	0.830418	0.657644	0.789839
1557091_at	0.082504	0.01516	0.0673441	0.275601	0.834287	0.366676	0.489803
1557094_at	0.157145	-0.0328611	0.190006	0.395659	0.855361	0.3101	0.535669
1557098_s_at	-0.0908897	-0.0608523	-0.0300374	0.219988	0.397349	0.669901	0.434604
1557099_at	-0.00915747	0.00938999	-0.0185475	0.888555	0.885748	0.777036	0.9579
1557100_s_at	0.154408	0.585973	-0.431566	0.723626	0.204703	0.337501	0.399303
1557103_a_at	0.0163816	0.0318892	-0.0155076	0.789756	0.606369	0.800677	0.867271
1557105_a_at	0.0358922	-0.0589168	0.094809	0.741568	0.590798	0.394698	0.673332
1557112_a_at	0.0333109	0.0181703	0.0151406	0.656855	0.80755	0.839049	0.899308
1557114_a_at	0.0323639	-0.0208126	0.0531764	0.672417	0.784869	0.492001	0.773388
1557116_at	0.211999	-0.128234	0.340233	0.690445	0.808936	0.526506	0.80309
1557117_at	0.342206	0.108975	0.233231	0.135804	0.60852	0.288741	0.290818
1557119_a_at	-0.0684412	-0.155271	0.0868301	0.518461	0.166588	0.416932	0.357506
1557120_at	0.447683	-0.134961	0.582644	0.408903	0.798871	0.290468	0.521391
1557123_a_at	-0.0276099	0.0228455	-0.0504554	0.643322	0.700893	0.405891	0.689815
1557124_at	0.164171	0.00571005	0.158461	0.324272	0.971631	0.34024	0.518013
1557128_at	-0.0286978	0.0315428	-0.0602406	0.606325	0.571891	0.294587	0.554871
1557131_at	-0.0208094	0.0317019	-0.0525112	0.659018	0.505417	0.282915	0.534776
1557135_at	0.231635	-0.210787	0.442422	0.653406	0.682433	0.400106	0.68402
1557137_at	0.590439	0.378753	0.211685	0.273458	0.470961	0.683048	0.517779
1557141_at	0.0249001	0.0311916	-0.00629148	0.616947	0.53308	0.898551	0.792759
1557143_at	-0.0463156	0.0280384	-0.074354	0.421515	0.621284	0.212638	0.428751
1557146_a_at	-0.0371423	0.0348054	-0.0719477	0.568313	0.592358	0.284069	0.540624
1557147_a_at	-0.0305743	-0.176772	0.146198	0.882872	0.406161	0.488631	0.657309
1557148_at	-0.0316346	0.0163232	-0.0479579	0.602651	0.786683	0.435819	0.714561
1557154_at	-0.0109704	0.0293537	-0.0403241	0.837278	0.586218	0.458888	0.730808
1557162_at	-0.0180913	0.0195627	-0.037654	0.748593	0.729089	0.510019	0.792296
1557164_a_at	-0.0313989	0.032783	-0.0641819	0.630517	0.615797	0.338061	0.611455
1557165_s_at	-0.0685026	0.162518	-0.23102	0.653046	0.301987	0.157052	0.325394
1557166_at	0.328434	-0.0125683	0.341002	0.314992	0.968139	0.298174	0.482023
1557170_at	0.48227	-0.0377131	0.519983	0.280461	0.929737	0.247665	0.418755
1557172_x_at	0.74954	-0.170798	0.920337	0.237702	0.777313	0.156815	0.303233
1557189_at	-0.102548	-0.0701869	-0.0323612	0.305333	0.473944	0.737497	0.556229
1557190_at	-0.0431177	0.00823936	-0.051357	0.498382	0.895353	0.423216	0.674471
1557192_at	-0.276909	-0.413785	0.136876	0.406376	0.228195	0.675621	0.447376
1557193_at	0.0546848	0.616923	-0.562238	0.847119	0.0581791	0.07829	0.106683
1557194_a_at	-0.0408712	0.0166475	-0.0575187	0.533213	0.797264	0.38701	0.654788
1557196_a_at	0.0645493	-0.00562165	0.070171	0.511852	0.953709	0.477047	0.717568
1557197_a_at	0.065913	0.00899103	0.056922	0.435494	0.913373	0.498238	0.683536
1557203_at	-0.0261371	0.0536758	-0.0798129	0.67853	0.404	0.228033	0.446658
1557207_s_at	-0.0455628	0.0281893	-0.0737521	0.39736	0.594547	0.187705	0.388885
1557208_at	-0.0436069	0.0110231	-0.0546301	0.508438	0.865214	0.41162	0.669077
1557212_at	-0.00048886	0.0222403	-0.0227292	0.992935	0.688837	0.682445	0.889831
1557225_at	-0.0283558	0.0494132	-0.077769	0.640597	0.423311	0.222472	0.442815
1557226_a_at	-0.0353679	0.0336629	-0.0690308	0.582087	0.60003	0.297103	0.558427
1557228_at	0.125226	-0.00193964	0.127165	0.327506	0.987454	0.320583	0.50696
1557232_at	0.0355644	0.0226957	0.0128687	0.627911	0.755876	0.859731	0.878872
1557238_s_at	1.68824	1.42329	0.264945	0.0424118	0.0753274	0.709716	0.0863663
1557240_a_at	-0.225635	-0.321576	0.0959402	0.311289	0.163638	0.656877	0.337119
1557242_at	-0.127804	-0.0994157	-0.0283879	0.308323	0.421202	0.814327	0.544041
1557244_a_at	-0.0477549	0.0742308	-0.121986	0.602869	0.425072	0.206415	0.420257
1557246_at	-0.09932	0.00858905	-0.107909	0.312386	0.927677	0.275482	0.462082
1557258_a_at	0.557865	0.0934574	0.464408	0.177512	0.8091	0.252283	0.333881
1557260_a_at	-0.835716	0.0315449	-0.867261	0.243569	0.963038	0.227914	0.377694
1557261_at	-0.0693927	-0.0156834	-0.0537093	0.236438	0.778435	0.349756	0.441337
1557263_s_at	0.265322	0.159474	0.105848	0.255232	0.480846	0.636403	0.495582
1557265_at	0.349657	-0.0506835	0.400341	0.1206	0.805496	0.0826844	0.158257
1557270_at	0.127635	0.0223918	0.105243	0.537691	0.912707	0.609722	0.79346
1557274_at	-0.040822	0.0171297	-0.0579517	0.445863	0.744685	0.289103	0.531072
1557276_at	0.381734	0.00629465	0.37544	0.239948	0.983709	0.247042	0.389858
1557279_at	-0.0427878	0.0243998	-0.0671876	0.480331	0.683624	0.279974	0.52747
1557287_at	-0.0191068	0.0193651	-0.0384718	0.699702	0.695888	0.444839	0.731287
1557289_s_at	0.0848667	0.0228896	0.0619771	0.333473	0.787554	0.472973	0.586159
1557292_a_at	-0.540454	0.00570132	-0.546156	0.559164	0.995021	0.555131	0.783208
1557293_at	0.83402	0.85115	-0.0171301	0.0543951	0.0507156	0.963605	0.0831186
1557302_at	-0.756122	-0.226709	-0.529413	0.0189906	0.394482	0.0715529	0.047764
1557303_at	-0.08365	-0.0158252	-0.0678248	0.250412	0.819524	0.343557	0.454134
1557312_at	1.23256	1.08032	0.152241	0.204069	0.259359	0.867668	0.365718
1557315_a_at	-0.023274	0.0272345	-0.0505085	0.703357	0.656528	0.417597	0.702646
1557316_at	-0.0082173	0.255779	-0.263997	0.967962	0.235869	0.222624	0.367913
1557319_at	-0.0246243	0.0197714	-0.0443957	0.679781	0.739767	0.462988	0.748352
1557325_at	0.133885	-0.0178072	0.151692	0.379529	0.904275	0.323179	0.539715
1557329_at	-0.0388867	0.0236584	-0.0625451	0.522813	0.694686	0.315079	0.576531
1557330_at	0.032448	0.0309695	0.00147848	0.621596	0.6373	0.981893	0.847223
1557331_at	-0.26514	0.0333083	-0.298448	0.170437	0.853412	0.129114	0.237836
1557335_at	-0.0422235	0.0280013	-0.0702248	0.486843	0.641376	0.261546	0.504734
1557339_at	-0.0345439	0.0276446	-0.0621885	0.555677	0.63567	0.301917	0.563715
1557342_a_at	-0.03458	-0.00799256	-0.0265874	0.611728	0.905751	0.695198	0.859668
1557346_a_at	0.143586	-0.0554858	0.199072	0.457843	0.770321	0.312004	0.559495
1557347_at	-0.553336	-0.682109	0.128773	0.0640661	0.030206	0.62561	0.0649812
1557349_at	-0.048424	0.0310842	-0.0795082	0.458592	0.630168	0.238577	0.470167
1557350_at	0.248006	0.10868	0.139326	0.155538	0.508429	0.401333	0.338038
1557353_at	0.767564	0.753384	0.0141795	0.0669082	0.0709963	0.969246	0.110144
1557357_at	0.0119854	-0.109749	0.121734	0.940374	0.500621	0.456729	0.699313
1557360_at	0.613022	0.0321855	0.580837	0.393376	0.963267	0.417436	0.613947
1557362_at	-0.0263487	0.0259111	-0.0522598	0.663713	0.668892	0.397869	0.681726
1557369_a_at	-0.0259812	0.0203628	-0.046344	0.63175	0.706277	0.40108	0.684071
1557370_s_at	-0.514308	-0.343467	-0.170841	0.0550675	0.16898	0.470816	0.132208
1557371_a_at	-0.0596226	-0.00611279	-0.0535098	0.395822	0.928746	0.443712	0.629547
1557372_at	0.0275713	0.0170004	0.0105709	0.718116	0.823342	0.88947	0.931334
1557373_at	-0.024741	0.0257536	-0.0504946	0.66396	0.651292	0.385399	0.667729
1557374_at	0.00417828	0.0345285	-0.0303503	0.927139	0.458989	0.51319	0.706385
1557375_at	0.00604366	0.00694594	-0.000902279	0.931484	0.921293	0.989756	0.993827
1557380_at	-0.00562924	0.0170288	-0.0226581	0.907725	0.726931	0.643334	0.882927
1557382_x_at	-0.0159033	0.0335665	-0.0494698	0.763198	0.529555	0.362085	0.62944
1557383_a_at	-0.84095	-0.73447	-0.106481	0.327887	0.388952	0.897864	0.548452
1557384_at	0.574467	0.212137	0.362331	0.123751	0.539388	0.306762	0.274676
1557386_at	-0.0237844	0.0248432	-0.0486276	0.680657	0.667455	0.409157	0.694042
1557388_at	-0.0443262	0.0225699	-0.0668962	0.494608	0.724635	0.312795	0.569072
1557389_at	-0.0492648	0.0231277	-0.0723925	0.440915	0.712812	0.268887	0.506208
1557394_at	0.196011	0.0968871	0.0991238	0.260213	0.564168	0.555433	0.507055
1557399_at	-0.0174229	0.0263008	-0.0437237	0.762128	0.649142	0.455408	0.738878
1557400_at	-0.0346229	0.0255826	-0.0602055	0.585912	0.685815	0.353755	0.628687
1557406_s_at	-0.0487744	0.0126323	-0.0614067	0.456616	0.844161	0.354197	0.600793
1557409_at	0.538532	-0.0432419	0.581774	0.280424	0.927853	0.246797	0.417978
1557410_at	-0.227327	-0.189208	-0.0381197	0.192252	0.26894	0.815916	0.358134
1557411_s_at	-0.587003	0.158249	-0.745253	0.236976	0.737796	0.144475	0.28766
1557413_a_at	0.175865	0.0240687	0.151797	0.282502	0.87799	0.348516	0.488059
1557417_s_at	-0.013355	0.0334502	-0.0468052	0.808062	0.54745	0.405769	0.675684
1557418_at	2.07304	1.35698	0.716053	0.0544541	0.175246	0.452588	0.131988
1557419_a_at	1.41915	1.00891	0.410237	0.166792	0.30925	0.669389	0.341019
1557421_at	0.00415587	0.0275575	-0.0234016	0.942915	0.63765	0.688511	0.871162
1557432_at	2.66688	0.601471	2.06541	0.001462	0.293987	0.00580842	0.00351853
1557433_at	0.114046	0.0242786	0.0897673	0.317288	0.825338	0.424812	0.554231
1557436_at	-0.0409114	0.0211289	-0.0620403	0.52106	0.737502	0.339647	0.604072
1557444_at	-0.0273524	0.0251956	-0.052548	0.656067	0.681301	0.401243	0.685315
1557446_x_at	-0.0408916	0.0331292	-0.0740208	0.497091	0.58	0.235727	0.469722
1557450_s_at	0.614282	-0.119653	0.733935	0.177101	0.778723	0.115929	0.226296
1557453_at	-0.037752	0.0290185	-0.0667704	0.557441	0.650342	0.311907	0.576458
[truncated: 34,412 more rows]
