# Supplementary material for: Pneumolysin Is Responsible for Differential Gene Expression and Modifications in the Epigenetic Landscape of Primary Monocyte Derived Macrophages
Source: Front Immunol. 2021 May 11;12:573266. doi: 10.3389/fimmu.2021.573266 (PMC8145618; doi:10.3389/fimmu.2021.573266)
Supplement: Supplementary Table 2 — 10 highest up-regulated and 10 down-regulated differentially expressed probes following challenge of MDMs with either S. pneumoniae or δply. Differentially expressed probes referenced in the text are highlighted in bold. [file Table_2.xlsx]

## Sheet: Sheet3
Table S2: 10 highest up-regulated and 10 down-regulated differentially expressed probes following challenge of MDMs with either S. pneumoniae or ∆ply.
Pneumolysin dependent probesets						probesets differentially expressed in absence of pneumolysin						Common to both infection
Affymetrix probe ID	logFC	q value	description	Symbol		Affymetrix probe ID	logFC	q value	description	Symbol		Affymetrix probe ID	av logFC	av q value	description	Symbol
244008_at	-2.90527	0.0341699	poly(ADP-ribose) polymerase family member 8	PARP8		221756_at	-1.89131	0.00335263	phosphoinositide-3-kinase interacting protein 1	PIK3IP1		220005_at	-3.0273	0.015974	purinergic receptor P2Y13	P2RY13
211913_s_at	-2.61537	0.0419695	MER proto-oncogene, tyrosine kinase	MERTK		226906_s_at	-1.5499	0.0108746	Rho GTPase activating protein 9	ARHGAP9		215933_s_at	-3.08548	0.0295467	hematopoietically expressed homeobox	HHEX
209995_s_at	-2.5735	0.0395442	T cell leukemia/lymphoma 1A	TCL1A		211105_s_at	-1.50971	0.0403998	nuclear factor of activated T cells 1	NFATC1		236583_at	-2.58243	0.0389693	GTPase, IMAP family member 1	GIMAP1
236782_at	-2.54708	0.034339	novel transcript, antisense to L3MBTL3			232543_x_at	-1.48447	0.016389	Rho GTPase activating protein 9	ARHGAP9		229367_s_at	-2.27388	0.0195934	GTPase, IMAP family member 6	GIMAP6
223620_at	-2.54323	0.0316472	G protein-coupled receptor 34	GPR34		203723_at	-1.4492	0.0457363	inositol-trisphosphate 3-kinase B	ITPKB		1552318_at	-2.42507	0.0336493	GTPase, IMAP family member 1	GIMAP1
230329_s_at	-2.50868	0.0361297	nudix hydrolase 6	NUDT6		230526_at	-1.4413	0.00601985	transmembrane channel like 6	TMC6		210786_s_at	-2.48422	0.0245685	Fli-1 proto-oncogene, ETS transcription factor	FLI1
227533_at	-2.40974	0.0285374	Ral GEF with PH domain and SH3 binding motif 2	RALGPS2		210044_s_at	-1.31595	0.0148687	LYL1 basic helix-loop-helix family member	LYL1		228799_at	-2.3765	0.0375039	NCK1 divergent transcript	NCK1-DT
1566557_at	-2.40572	0.0419524	BAIAP2 divergent transcript	BAIAP2-DT		226630_at	-1.28514	0.0124713	MIS18 binding protein 1	MIS18BP1		219777_at	-2.26389	0.0236419	GTPase, IMAP family member 6	GIMAP6
225313_at	-2.28734	0.0498207	family with sequence similarity 217 member B	FAM217B		226673_at	-1.23514	0.0320398	SH2 domain containing 3C	SH2D3C		1552316_a_at	-2.26357	0.0239318	GTPase, IMAP family member 1	GIMAP1
218370_s_at	-2.28422	0.0467312	S100P binding protein	S100PBP		228258_at	-1.17025	0.00278666	TBC1 domain family member 10C	TBC1D10C		225755_at	-2.82138	0.0464985	kelch domain containing 8B	KLHDC8B
214228_x_at	2.21811	0.0445476	TNF receptor superfamily member 4	TNFRSF4		207533_at	4.81139	0.015858	C-C motif chemokine ligand 1	CCL1		213524_s_at	4.39839	0.0292134	G0/G1 switch 2	G0S2
216243_s_at	2.38205	0.0487536	interleukin 1 receptor antagonist	IL1RN		227140_at	5.09503	0.00408411	inhibin subunit beta A	INHBA		209959_at	4.56399	0.0224794	nuclear receptor subfamily 4 group A member 3	NR4A3
244397_at	2.43035	0.0395442				203887_s_at	5.27358	0.00721045	thrombomodulin	THBD		213425_at	4.58818	0.0216091	Wnt family member 5A	WNT5A
207826_s_at	2.45072	0.0345087	inhibitor of DNA binding 3, HLH protein	ID3		226189_at	5.7131	0.0202374	integrin subunit beta 8	ITGB8		217997_at	4.69457	0.0198301	pleckstrin homology like domain family A member 1	PHLDA1
212659_s_at	2.65351	0.0487536	interleukin 1 receptor antagonist	IL1RN		204470_at	5.71892	0.000951215	C-X-C motif chemokine ligand 1	CXCL1		243296_at	4.93632	0.0172382	nicotinamide phosphoribosyltransferase	NAMPT
211786_at	2.66476	0.0477779	TNF receptor superfamily member 9	TNFRSF9		207850_at	6.57215	0.00200093	C-X-C motif chemokine ligand 3	CXCL3		207113_s_at	5.22044	0.0250864	tumor necrosis factor	TNF
1557432_at	2.66688	0.034339				39402_at	7.15741	0.00760716	interleukin 1 beta	IL1B		204472_at	5.27425	0.0208929	GTP binding protein overexpressed in skeletal muscle	GEM
227062_at	2.78814	0.034339	nuclear paraspeckle assembly transcript 1	NEAT1		205067_at	7.74579	0.012361	interleukin 1 beta	IL1B		211506_s_at	5.46427	0.0205042	C-X-C motif chemokine ligand 8	CXCL8
203980_at	3.24179	0.034339	fatty acid binding protein 4	FABP4		210118_s_at	8.01673	0.00484068	interleukin 1 alpha	IL1A		205990_s_at	5.49712	0.0151187	Wnt family member 5A	WNT5A
228702_at	3.25075	0.034339	long intergenic non-protein coding RNA, p53 induced transcript	LINC-PINT		205476_at	8.3168	0.000857793	C-C motif chemokine ligand 20	CCL20		204748_at	6.40007	0.025293	prostaglandin-endoperoxide synthase 2	PTGS2
