# Supplementary material for: Pneumolysin Is Responsible for Differential Gene Expression and Modifications in the Epigenetic Landscape of Primary Monocyte Derived Macrophages
Source: Front Immunol. 2021 May 11;12:573266. doi: 10.3389/fimmu.2021.573266 (PMC8145618; doi:10.3389/fimmu.2021.573266)
Supplement: Supplementary Table 3 — Gene Ontology Biological Processes pathway analysis of up-regulated differentially expressed probes following challenge of MDMs either S. pneumoniae or Δply. Gene Ontology pathways of interest that are referenced in the text are highlighted in bold. [file Table_3.xlsx]

## Sheet: Sheet1
Table S3: Gene Ontology Biological Processes pathway analysis of up-regulated differentially expressed probes following challenge of MDMs either S. pneumoniae or ∆ply.
GO term Biological processes MI- S. pneumoniae comparison					GO term Biological processes MI- ∆ply comparison
GOBPID	Pvalue	OddsRatio	Term		GOBPID	Pvalue	OddsRatio	Term
GO:0007049	6.91352e-13	2.52579	cell cycle		GO:0048583	1.54751e-14	2.47127	regulation of response to stimulus
GO:0033554	8.48128e-13	2.49372	cellular response to stress		GO:0009966	4.76139e-12	2.3954	regulation of signal transduction
GO:0006725	5.43114e-11	1.9165	cellular aromatic compound metabolic process		GO:0035556	5.2697e-12	2.42221	intracellular signal transduction
GO:0046483	5.46036e-11	1.91692	heterocycle metabolic process		GO:0070887	5.79439e-12	2.39368	cellular response to chemical stimulus
GO:0031323	6.31912e-11	1.9092	regulation of cellular metabolic process		GO:0048518	6.50132e-12	2.15151	positive regulation of biological process
GO:0006139	8.52376e-11	1.907	nucleobase-containing compound metabolic process		GO:0048584	1.19818e-11	2.55257	positive regulation of response to stimulus
GO:0019222	9.41071e-11	1.8952	regulation of metabolic process		GO:0006950	1.91831e-11	2.21778	response to stress
GO:0080090	1.0231e-10	1.89674	regulation of primary metabolic process		GO:0010033	2.33023e-11	2.31346	response to organic substance
GO:0048583	1.69288e-10	1.96788	regulation of response to stimulus		GO:0071310	6.2558e-11	2.40449	cellular response to organic substance
GO:0097190	1.97921e-10	3.35805	apoptotic signaling pathway		GO:0033554	6.7762e-11	2.54206	cellular response to stress
GO:0051171	2.04226e-10	1.87891	regulation of nitrogen compound metabolic process		GO:0048522	7.60304e-11	2.08789	positive regulation of cellular process
GO:0006950	3.97243e-10	1.95734	response to stress		GO:0051716	9.59606e-11	2.04265	cellular response to stimulus
GO:0090304	4.43037e-10	1.87639	nucleic acid metabolic process		GO:0002684	9.98064e-11	3.13808	positive regulation of immune system process
GO:1901360	5.33157e-10	1.84766	organic cyclic compound metabolic process		GO:0010604	1.04164e-10	2.24987	positive regulation of macromolecule metabolic process
GO:0060255	5.53563e-10	1.84744	regulation of macromolecule metabolic process		GO:0010646	2.37443e-10	2.19332	regulation of cell communication
GO:0071310	6.07841e-10	2.10593	cellular response to organic substance		GO:0031325	3.32974e-10	2.20144	positive regulation of cellular metabolic process
GO:0019219	7.54316e-10	1.90274	regulation of nucleobase-containing compound metabolic process		GO:0009893	4.25491e-10	2.16104	positive regulation of metabolic process
GO:0048518	9.35989e-10	1.84248	positive regulation of biological process		GO:0031323	5.3796e-10	1.98497	regulation of cellular metabolic process
GO:0033993	1.30959e-09	2.74535	response to lipid		GO:1990266	6.39122e-10	9.55483	neutrophil migration
GO:0010033	1.3098e-09	1.98858	response to organic substance		GO:0023051	6.56366e-10	2.14661	regulation of signaling
GO:0016070	1.97368e-09	1.8517	RNA metabolic process		GO:0050790	7.19863e-10	2.26461	regulation of catalytic activity
GO:0018130	2.80077e-09	1.85628	heterocycle biosynthetic process		GO:0080090	1.88742e-09	1.94323	regulation of primary metabolic process
GO:0048522	2.92409e-09	1.82683	positive regulation of cellular process		GO:0007165	2.1276e-09	1.94154	signal transduction
GO:0031324	3.12844e-09	2.00214	negative regulation of cellular metabolic process		GO:0030593	2.16597e-09	9.61425	neutrophil chemotaxis
GO:0031325	3.15359e-09	1.95766	positive regulation of cellular metabolic process		GO:0042325	2.91082e-09	2.54671	regulation of phosphorylation
GO:0019438	3.16551e-09	1.85213	aromatic compound biosynthetic process		GO:0051246	2.91255e-09	2.17551	regulation of protein metabolic process
GO:0010604	3.4904e-09	1.9536	positive regulation of macromolecule metabolic process		GO:0019222	3.43249e-09	1.91542	regulation of metabolic process
GO:0009893	3.56801e-09	1.92682	positive regulation of metabolic process		GO:0032268	4.14564e-09	2.19585	regulation of cellular protein metabolic process
GO:0034654	6.33761e-09	1.83429	nucleobase-containing compound biosynthetic process		GO:0065009	4.32526e-09	2.0913	regulation of molecular function
GO:0006915	9.36569e-09	2.12399	apoptotic process		GO:1902531	5.01768e-09	2.36394	regulation of intracellular signal transduction
GO:0044260	9.85775e-09	1.77725	cellular macromolecule metabolic process		GO:0033993	5.56658e-09	2.91315	response to lipid
GO:0070887	9.90246e-09	1.92736	cellular response to chemical stimulus		GO:0097190	5.62026e-09	3.41146	apoptotic signaling pathway
GO:0051252	1.0847e-08	1.8442	regulation of RNA metabolic process		GO:0006915	6.54208e-09	2.32091	apoptotic process
GO:1903506	1.37258e-08	1.85117	regulation of nucleic acid-templated transcription		GO:0060255	8.03934e-09	1.89005	regulation of macromolecule metabolic process
GO:0051172	1.46699e-08	1.96986	negative regulation of nitrogen compound metabolic process		GO:0008219	8.21571e-09	2.23949	cell death
GO:2001141	1.58416e-08	1.84582	regulation of RNA biosynthetic process		GO:0001932	1.04812e-08	2.52557	regulation of protein phosphorylation
GO:0009892	1.58878e-08	1.90794	negative regulation of metabolic process		GO:0019220	1.33947e-08	2.35326	regulation of phosphate metabolic process
GO:0051726	1.7551e-08	2.38649	regulation of cell cycle		GO:0097530	1.38198e-08	7.4107	granulocyte migration
GO:0006355	1.76541e-08	1.8445	regulation of transcription, DNA-templated		GO:0050794	1.45683e-08	1.98335	regulation of cellular process
GO:0051173	1.88077e-08	1.90891	positive regulation of nitrogen compound metabolic process		GO:0051174	1.83229e-08	2.33161	regulation of phosphorus metabolic process
GO:0045934	2.23967e-08	2.23765	negative regulation of nucleobase-containing compound metabolic process		GO:0048523	2.19098e-08	1.90548	negative regulation of cellular process
GO:0032774	2.37494e-08	1.8205	RNA biosynthetic process		GO:0048519	2.39551e-08	1.88055	negative regulation of biological process
GO:0065009	3.23066e-08	1.84777	regulation of molecular function		GO:0002682	2.91642e-08	2.44376	regulation of immune system process
GO:0097659	3.31919e-08	1.8106	nucleic acid-templated transcription		GO:0007166	3.07543e-08	2.05981	cell surface receptor signaling pathway
GO:1901362	3.46358e-08	1.77021	organic cyclic compound biosynthetic process		GO:0071621	3.2802e-08	7.55933	granulocyte chemotaxis
GO:0034641	3.59233e-08	1.71854	cellular nitrogen compound metabolic process		GO:0007049	4.01023e-08	2.2646	cell cycle
GO:0051716	3.71205e-08	1.71639	cellular response to stimulus		GO:0006468	4.08634e-08	2.21527	protein phosphorylation
GO:0006351	4.62615e-08	1.80071	transcription, DNA-templated		GO:0071407	4.17665e-08	3.31522	cellular response to organic cyclic compound
GO:0035556	4.73002e-08	1.9035	intracellular signal transduction		GO:0012501	4.45047e-08	2.18809	programmed cell death
GO:0009966	5.15696e-08	1.85578	regulation of signal transduction		GO:0071345	4.71618e-08	2.95608	cellular response to cytokine stimulus
GO:0006357	5.46752e-08	2.03038	regulation of transcription from RNA polymerase II promoter		GO:0034097	4.89625e-08	2.82534	response to cytokine
GO:0050794	5.55111e-08	1.79568	regulation of cellular process		GO:0007154	5.78895e-08	1.81493	cell communication
GO:0071407	5.72049e-08	2.96629	cellular response to organic cyclic compound		GO:0051641	6.26123e-08	2.04201	cellular localization
GO:0048523	6.04674e-08	1.74465	negative regulation of cellular process		GO:0010941	6.88294e-08	2.31019	regulation of cell death
GO:0006974	6.98145e-08	2.60439	cellular response to DNA damage stimulus		GO:0044700	7.71192e-08	1.8047	single organism signaling
GO:0006807	8.00119e-08	1.75161	nitrogen compound metabolic process		GO:0002376	7.76812e-08	2.01137	immune system process
GO:0048519	8.70569e-08	1.71668	negative regulation of biological process		GO:0010942	8.05966e-08	3.0901	positive regulation of cell death
GO:0012501	9.43209e-08	1.99432	programmed cell death		GO:0023052	8.4312e-08	1.80135	signaling
GO:0008219	9.53597e-08	1.96692	cell death		GO:0031399	8.94876e-08	2.23533	regulation of protein modification process
GO:0050790	9.97317e-08	1.94034	regulation of catalytic activity		GO:0006793	1.01109e-07	1.93546	phosphorus metabolic process
GO:0034599	1.27775e-07	3.87114	cellular response to oxidative stress		GO:0016310	1.04552e-07	2.08039	phosphorylation
GO:0043412	1.2985e-07	1.73407	macromolecule modification		GO:0019221	1.13919e-07	3.16028	cytokine-mediated signaling pathway
GO:0006996	1.68433e-07	1.76405	organelle organization		GO:0008283	1.1596e-07	2.13812	cell proliferation
GO:0045936	1.93668e-07	2.812	negative regulation of phosphate metabolic process		GO:1901701	1.1869e-07	2.59757	cellular response to oxygen-containing compound
GO:0071396	1.95138e-07	2.85617	cellular response to lipid		GO:1901700	1.21544e-07	2.2831	response to oxygen-containing compound
GO:0010563	2.01948e-07	2.80677	negative regulation of phosphorus metabolic process		GO:0048247	1.43404e-07	10.9295	lymphocyte chemotaxis
GO:0006366	2.06079e-07	1.93398	transcription from RNA polymerase II promoter		GO:0065007	1.48345e-07	1.98118	biological regulation
GO:0000278	2.20662e-07	2.35428	mitotic cell cycle		GO:0050865	1.5939e-07	3.3189	regulation of cell activation
GO:2000112	2.29572e-07	1.72246	regulation of cellular macromolecule biosynthetic process		GO:0006796	1.80511e-07	1.92094	phosphate-containing compound metabolic process
GO:0042981	2.46056e-07	2.09579	regulation of apoptotic process		GO:0006725	1.96891e-07	1.77288	cellular aromatic compound metabolic process
GO:0043170	2.6446e-07	1.68334	macromolecule metabolic process		GO:0014070	2.02233e-07	2.60192	response to organic cyclic compound
GO:0010941	2.9716e-07	2.04358	regulation of cell death		GO:0043085	2.15242e-07	2.21271	positive regulation of catalytic activity
GO:0044237	3.29811e-07	1.72875	cellular metabolic process		GO:0071347	2.32339e-07	7.76755	cellular response to interleukin-1
GO:0019220	3.43883e-07	2.00786	regulation of phosphate metabolic process		GO:0071840	2.3308e-07	1.76341	cellular component organization or biogenesis
GO:0010605	3.55147e-07	1.82235	negative regulation of macromolecule metabolic process		GO:0097529	2.34844e-07	5.42923	myeloid leukocyte migration
GO:0043067	3.56108e-07	2.07207	regulation of programmed cell death		GO:0042221	2.55911e-07	1.82479	response to chemical
GO:0010646	3.76815e-07	1.75862	regulation of cell communication		GO:0001816	2.58529e-07	2.92702	cytokine production
GO:0010942	4.05664e-07	2.64373	positive regulation of cell death		GO:0030334	2.62134e-07	2.87577	regulation of cell migration
GO:0051253	4.28736e-07	2.15449	negative regulation of RNA metabolic process		GO:0045935	2.91402e-07	2.16562	positive regulation of nucleobase-containing compound metabolic process
GO:0097191	4.3982e-07	4.17636	extrinsic apoptotic signaling pathway		GO:0030595	3.11017e-07	4.98121	leukocyte chemotaxis
GO:0002684	4.43834e-07	2.33478	positive regulation of immune system process		GO:0051336	3.18163e-07	2.28816	regulation of hydrolase activity
GO:0051174	4.72061e-07	1.9892	regulation of phosphorus metabolic process		GO:0045893	3.25811e-07	2.28624	positive regulation of transcription, DNA-templated
GO:0034097	5.10169e-07	2.30268	response to cytokine		GO:1903508	3.25811e-07	2.28624	positive regulation of nucleic acid-templated transcription
GO:0048584	5.16658e-07	1.90487	positive regulation of response to stimulus		GO:0050789	3.27561e-07	1.87962	regulation of biological process
GO:0010557	5.69812e-07	2.00387	positive regulation of macromolecule biosynthetic process		GO:0050896	3.47436e-07	1.75991	response to stimulus
GO:0007165	5.80769e-07	1.64039	signal transduction		GO:0032870	3.50614e-07	2.93651	cellular response to hormone stimulus
GO:0006468	5.85508e-07	1.93814	protein phosphorylation		GO:0042981	3.58656e-07	2.26211	regulation of apoptotic process
GO:0071900	5.94327e-07	2.90566	regulation of protein serine/threonine kinase activity		GO:0002694	4.22292e-07	3.30872	regulation of leukocyte activation
GO:0010556	5.97385e-07	1.68562	regulation of macromolecule biosynthetic process		GO:0031324	4.29341e-07	1.97642	negative regulation of cellular metabolic process
GO:0009725	6.75279e-07	2.38503	response to hormone		GO:0009725	4.45501e-07	2.61158	response to hormone
GO:0031326	7.79527e-07	1.66791	regulation of cellular biosynthetic process		GO:0034605	4.6759e-07	6.50965	cellular response to heat
GO:0023051	8.35203e-07	1.72615	regulation of signaling		GO:0043067	4.95363e-07	2.23656	regulation of programmed cell death
GO:0097193	9.17684e-07	3.5467	intrinsic apoptotic signaling pathway		GO:0006996	5.07413e-07	1.8259	organelle organization
GO:0042325	9.44116e-07	2.02957	regulation of phosphorylation		GO:1902680	5.32601e-07	2.24666	positive regulation of RNA biosynthetic process
GO:0014070	9.73694e-07	2.30636	response to organic cyclic compound		GO:0000165	6.00905e-07	2.57802	MAPK cascade
GO:0016310	9.9879e-07	1.84228	phosphorylation		GO:0023014	6.55496e-07	2.5371	signal transduction by protein phosphorylation
GO:0008152	1.06319e-06	1.72317	metabolic process		GO:0044260	6.66251e-07	1.73399	cellular macromolecule metabolic process
GO:0051641	1.08796e-06	1.77548	cellular localization		GO:0051254	6.95544e-07	2.20976	positive regulation of RNA metabolic process
GO:1903507	1.17722e-06	2.13508	negative regulation of nucleic acid-templated transcription		GO:0046483	7.02246e-07	1.72584	heterocycle metabolic process
GO:0045893	1.18144e-06	2.04666	positive regulation of transcription, DNA-templated		GO:0043068	7.164e-07	2.94223	positive regulation of programmed cell death
GO:1903508	1.18144e-06	2.04666	positive regulation of nucleic acid-templated transcription		GO:0001817	7.99564e-07	2.92568	regulation of cytokine production
GO:1902680	1.21021e-06	2.04502	positive regulation of RNA biosynthetic process		GO:0048870	8.25912e-07	2.22729	cell motility
GO:0032870	1.2348e-06	2.58521	cellular response to hormone stimulus		GO:0051674	8.25912e-07	2.22729	localization of cell
GO:1902679	1.24051e-06	2.13109	negative regulation of RNA biosynthetic process		GO:0044093	8.59955e-07	2.0483	positive regulation of molecular function
GO:0043068	1.29747e-06	2.61663	positive regulation of programmed cell death		GO:0009408	8.68088e-07	5.2142	response to heat
GO:0050865	1.34821e-06	2.7876	regulation of cell activation		GO:0006954	8.78195e-07	2.80751	inflammatory response
GO:0071704	1.37149e-06	1.68467	organic substance metabolic process		GO:0006139	9.10624e-07	1.7188	nucleobase-containing compound metabolic process
GO:0007166	1.37195e-06	1.77253	cell surface receptor signaling pathway		GO:0016477	1.10567e-06	2.27201	cell migration
GO:0051254	1.43824e-06	2.012	positive regulation of RNA metabolic process		GO:0071396	1.16379e-06	2.98695	cellular response to lipid
GO:0031328	1.49398e-06	1.92129	positive regulation of cellular biosynthetic process		GO:0051173	1.29042e-06	2.05114	positive regulation of nitrogen compound metabolic process
GO:0048545	1.59905e-06	3.06458	response to steroid hormone		GO:0023056	1.36506e-06	2.1162	positive regulation of signaling
GO:0010468	1.68283e-06	1.637	regulation of gene expression		GO:1901360	1.36526e-06	1.69724	organic cyclic compound metabolic process
GO:0044238	1.71958e-06	1.65762	primary metabolic process		GO:2000145	1.473e-06	2.65052	regulation of cell motility
GO:0045944	1.83354e-06	2.16044	positive regulation of transcription from RNA polymerase II promoter		GO:0030335	1.516e-06	3.33164	positive regulation of cell migration
GO:0050789	2.0117e-06	1.68779	regulation of biological process		GO:0034612	1.53549e-06	3.81885	response to tumor necrosis factor
GO:0009889	2.01701e-06	1.63311	regulation of biosynthetic process		GO:0010557	1.62509e-06	2.09082	positive regulation of macromolecule biosynthetic process
GO:0031400	2.02734e-06	2.56158	negative regulation of protein modification process		GO:0043065	1.72781e-06	2.86492	positive regulation of apoptotic process
GO:0006979	2.11014e-06	2.94765	response to oxidative stress		GO:0009967	1.73348e-06	2.15216	positive regulation of signal transduction
GO:0071345	2.12136e-06	2.27682	cellular response to cytokine stimulus		GO:0033036	1.92254e-06	1.8427	macromolecule localization
GO:0018209	2.16776e-06	3.35628	peptidyl-serine modification		GO:0016043	1.98127e-06	1.68496	cellular component organization
GO:0002694	2.2638e-06	2.81644	regulation of leukocyte activation		GO:0009968	2.19875e-06	2.28826	negative regulation of signal transduction
GO:0000122	2.45896e-06	2.35576	negative regulation of transcription from RNA polymerase II promoter		GO:0045944	2.25565e-06	2.32961	positive regulation of transcription from RNA polymerase II promoter
GO:0071496	2.62838e-06	3.42267	cellular response to external stimulus		GO:0071356	2.31329e-06	3.86538	cellular response to tumor necrosis factor
GO:0043065	2.76749e-06	2.56018	positive regulation of apoptotic process		GO:0051345	2.33856e-06	2.40025	positive regulation of hydrolase activity
GO:0007154	2.77452e-06	1.58291	cell communication		GO:0009266	2.39024e-06	4.24077	response to temperature stimulus
GO:0009891	2.77767e-06	1.88467	positive regulation of biosynthetic process		GO:0042113	2.39024e-06	4.24077	B cell activation
GO:0046649	2.9093e-06	2.51738	lymphocyte activation		GO:0010647	2.49243e-06	2.08345	positive regulation of cell communication
GO:0050867	3.34538e-06	3.26272	positive regulation of cell activation		GO:0031328	2.506e-06	2.02578	positive regulation of cellular biosynthetic process
GO:0031669	3.3947e-06	4.1351	cellular response to nutrient levels		GO:0009892	2.60174e-06	1.84624	negative regulation of metabolic process
GO:0016043	3.40299e-06	1.58063	cellular component organization		GO:0048585	2.75407e-06	2.14419	negative regulation of response to stimulus
GO:0045935	3.59495e-06	1.89145	positive regulation of nucleobase-containing compound metabolic process		GO:0071495	2.78847e-06	2.2086	cellular response to endogenous stimulus
GO:0042326	3.77895e-06	2.79286	negative regulation of phosphorylation		GO:0045936	2.79375e-06	2.84685	negative regulation of phosphate metabolic process
GO:0071840	3.81935e-06	1.57415	cellular component organization or biogenesis		GO:0046649	2.79819e-06	2.74027	lymphocyte activation
GO:0045892	3.83254e-06	2.08584	negative regulation of transcription, DNA-templated		GO:0010563	2.89389e-06	2.84128	negative regulation of phosphorus metabolic process
GO:0051090	3.94286e-06	2.97668	regulation of DNA binding transcription factor activity		GO:2000147	2.9001e-06	3.19915	positive regulation of cell motility
GO:1901700	3.96997e-06	1.94441	response to oxygen-containing compound		GO:0070555	3.34391e-06	5.87315	response to interleukin-1
GO:0044271	4.09692e-06	1.59284	cellular nitrogen compound biosynthetic process		GO:0042035	3.79899e-06	6.43467	regulation of cytokine biosynthetic process
GO:0031399	4.3201e-06	1.88021	regulation of protein modification process		GO:0043408	3.90855e-06	2.64615	regulation of MAPK cascade
GO:0043549	4.39291e-06	2.27263	regulation of kinase activity		GO:0080135	4.21238e-06	2.72972	regulation of cellular response to stress
GO:0010467	4.99358e-06	1.57668	gene expression		GO:0009891	4.31129e-06	1.98749	positive regulation of biosynthetic process
GO:0001816	5.39317e-06	2.41051	cytokine production		GO:0051272	4.38464e-06	3.11641	positive regulation of cellular component movement
GO:0022402	5.59869e-06	1.99283	cell cycle process		GO:0010648	4.48465e-06	2.18384	negative regulation of cell communication
GO:0002696	5.97898e-06	3.23699	positive regulation of leukocyte activation		GO:0051704	4.61272e-06	1.87747	multi-organism process
GO:0031668	6.08377e-06	3.75905	cellular response to extracellular stimulus		GO:0002520	4.84377e-06	2.46586	immune system development
GO:0009607	6.12918e-06	2.21785	response to biotic stimulus		GO:0070098	4.8568e-06	7.07016	chemokine-mediated signaling pathway
GO:0001933	6.3066e-06	2.82775	negative regulation of protein phosphorylation		GO:0023057	4.90282e-06	2.1758	negative regulation of signaling
GO:0009267	6.31232e-06	4.6955	cellular response to starvation		GO:0044237	5.03138e-06	1.71284	cellular metabolic process
GO:0071383	6.37093e-06	3.45125	cellular response to steroid hormone stimulus		GO:0010035	5.14265e-06	2.93322	response to inorganic substance
GO:0032268	6.54736e-06	1.71374	regulation of cellular protein metabolic process		GO:0050900	5.33202e-06	3.16506	leukocyte migration
GO:0070663	6.92064e-06	3.72082	regulation of leukocyte proliferation		GO:0043500	5.43432e-06	6.97153	muscle adaptation
GO:0009890	7.0348e-06	1.85765	negative regulation of biosynthetic process		GO:0051247	5.67178e-06	2.04512	positive regulation of protein metabolic process
GO:0051246	7.1841e-06	1.69165	regulation of protein metabolic process		GO:0043087	5.76158e-06	2.55174	regulation of GTPase activity
GO:0008630	7.34246e-06	5.43927	intrinsic apoptotic signaling pathway in response to DNA damage		GO:0002696	5.9302e-06	3.60268	positive regulation of leukocyte activation
GO:0065007	7.37426e-06	1.66847	biological regulation		GO:0034641	6.04609e-06	1.63724	cellular nitrogen compound metabolic process
GO:0001932	7.87062e-06	1.95693	regulation of protein phosphorylation		GO:0072676	6.07038e-06	6.87561	lymphocyte migration
GO:0044092	8.31414e-06	2.03762	negative regulation of molecular function		GO:0097191	6.42126e-06	4.12189	extrinsic apoptotic signaling pathway
GO:0051707	8.52954e-06	2.22847	response to other organism		GO:0002237	6.90005e-06	3.42796	response to molecule of bacterial origin
GO:0018105	9.11287e-06	3.24642	peptidyl-serine phosphorylation		GO:0042326	7.06526e-06	3.02246	negative regulation of phosphorylation
GO:0031327	9.16358e-06	1.84858	negative regulation of cellular biosynthetic process		GO:0002521	7.44021e-06	2.93672	leukocyte differentiation
GO:2001251	9.24925e-06	4.87186	negative regulation of chromosome organization		GO:0001934	7.71166e-06	2.35077	positive regulation of protein phosphorylation
GO:0043207	9.30185e-06	2.21967	response to external biotic stimulus		GO:0051179	8.23445e-06	1.62825	localization
GO:0097201	9.40995e-06	25.187	negative regulation of transcription from RNA polymerase II promoter in response to stress		GO:0009719	8.34344e-06	2.00321	response to endogenous stimulus
GO:0045859	9.60638e-06	2.26307	regulation of protein kinase activity		GO:0042327	8.65204e-06	2.31107	positive regulation of phosphorylation
GO:0043405	1.0186e-05	3.03002	regulation of MAP kinase activity		GO:0006979	8.68798e-06	3.0641	response to oxidative stress
GO:0006260	1.0675e-05	3.20976	DNA replication		GO:0040017	8.90241e-06	2.97753	positive regulation of locomotion
GO:0050896	1.27063e-05	1.53418	response to stimulus		GO:0050867	9.21116e-06	3.48409	positive regulation of cell activation
GO:0050670	1.32924e-05	3.69302	regulation of lymphocyte proliferation		GO:0051726	9.34611e-06	2.25393	regulation of cell cycle
GO:0046907	1.35301e-05	1.79702	intracellular transport		GO:0050864	9.90531e-06	5.76084	regulation of B cell activation
GO:0006793	1.35302e-05	1.63079	phosphorus metabolic process		GO:0060548	9.95765e-06	2.3218	negative regulation of cell death
GO:0023052	1.37363e-05	1.52938	signaling		GO:0034599	1.00421e-05	3.77193	cellular response to oxidative stress
GO:0033673	1.38801e-05	3.25748	negative regulation of kinase activity		GO:0040012	1.0051e-05	2.40919	regulation of locomotion
GO:1902531	1.39599e-05	1.80825	regulation of intracellular signal transduction		GO:0051270	1.06083e-05	2.40253	regulation of cellular component movement
GO:0002376	1.40603e-05	1.67308	immune system process		GO:0042089	1.08342e-05	5.70109	cytokine biosynthetic process
GO:0032944	1.41621e-05	3.67335	regulation of mononuclear cell proliferation		GO:0034504	1.08749e-05	3.20465	protein localization to nucleus
GO:0042113	1.44996e-05	3.50663	B cell activation		GO:1902533	1.15802e-05	2.30475	positive regulation of intracellular signal transduction
GO:0034504	1.46212e-05	2.8795	protein localization to nucleus		GO:0045321	1.17672e-05	2.14858	leukocyte activation
GO:0051338	1.61305e-05	2.07124	regulation of transferase activity		GO:0060326	1.17705e-05	3.72246	cell chemotaxis
GO:0080135	1.84103e-05	2.35694	regulation of cellular response to stress		GO:0006357	1.18164e-05	1.90743	regulation of transcription from RNA polymerase II promoter
GO:1903047	1.87931e-05	2.16961	mitotic cell cycle process		GO:0016070	1.20122e-05	1.64777	RNA metabolic process
GO:0048661	1.98356e-05	5.97762	positive regulation of smooth muscle cell proliferation		GO:0009628	1.20275e-05	2.14649	response to abiotic stimulus
GO:0071901	2.0048e-05	4.49781	negative regulation of protein serine/threonine kinase activity		GO:0032496	1.28075e-05	3.39703	response to lipopolysaccharide
GO:0050864	2.10846e-05	4.84364	regulation of B cell activation		GO:0043412	1.29011e-05	1.66359	macromolecule modification
GO:1901701	2.17852e-05	2.0441	cellular response to oxygen-containing compound		GO:0042107	1.29216e-05	5.58523	cytokine metabolic process
GO:0010558	2.27331e-05	1.8202	negative regulation of macromolecule biosynthetic process		GO:0051249	1.40675e-05	3.05119	regulation of lymphocyte activation
GO:0006955	2.41918e-05	1.76192	immune response		GO:0008285	1.48012e-05	2.54423	negative regulation of cell proliferation
GO:0001817	2.42932e-05	2.3545	regulation of cytokine production		GO:0044238	1.57082e-05	1.65381	primary metabolic process
GO:0045736	2.48198e-05	12.7487	negative regulation of cyclin-dependent protein serine/threonine kinase activity		GO:0071704	1.58234e-05	1.67053	organic substance metabolic process
GO:0071495	2.48399e-05	1.92556	cellular response to endogenous stimulus		GO:0022402	1.67502e-05	2.05036	cell cycle process
GO:2001233	2.68471e-05	2.76482	regulation of apoptotic signaling pathway		GO:0043066	1.75107e-05	2.34099	negative regulation of apoptotic process
GO:0070661	2.71904e-05	3.09581	leukocyte proliferation		GO:0090304	1.79365e-05	1.61556	nucleic acid metabolic process
GO:0000302	2.76718e-05	3.46999	response to reactive oxygen species		GO:0002685	1.81218e-05	4.52198	regulation of leukocyte migration
GO:0006796	2.84137e-05	1.60734	phosphate-containing compound metabolic process		GO:0032270	1.81935e-05	2.00188	positive regulation of cellular protein metabolic process
GO:0030522	2.858e-05	3.08402	intracellular receptor signaling pathway		GO:0070727	1.84666e-05	1.91192	cellular macromolecule localization
GO:0043085	2.95236e-05	1.86116	positive regulation of catalytic activity		GO:0008104	1.92427e-05	1.76857	protein localization
GO:0050671	2.99073e-05	4.31366	positive regulation of lymphocyte proliferation		GO:0006974	1.94881e-05	2.35866	cellular response to DNA damage stimulus
GO:0051249	2.99971e-05	2.68095	regulation of lymphocyte activation		GO:0002687	1.97314e-05	5.31507	positive regulation of leukocyte migration
GO:0032495	3.00523e-05	18.3145	response to muramyl dipeptide		GO:0030183	1.97314e-05	5.31507	B cell differentiation
GO:0044093	3.06882e-05	1.77908	positive regulation of molecular function		GO:2001233	2.02022e-05	3.06442	regulation of apoptotic signaling pathway
GO:0032946	3.23218e-05	4.27862	positive regulation of mononuclear cell proliferation		GO:0031401	2.03651e-05	2.11409	positive regulation of protein modification process
GO:0006464	3.25532e-05	1.55298	cellular protein modification process		GO:0046631	2.14147e-05	5.26412	alpha-beta T cell activation
GO:0036211	3.25532e-05	1.55298	protein modification process		GO:0010628	2.16065e-05	1.9099	positive regulation of gene expression
GO:0033002	3.27403e-05	3.58208	muscle cell proliferation		GO:0051640	2.23321e-05	2.73724	organelle localization
GO:0002520	3.39584e-05	2.07045	immune system development		GO:0051251	2.27405e-05	3.52209	positive regulation of lymphocyte activation
GO:0046651	3.57085e-05	3.13716	lymphocyte proliferation		GO:0070371	2.27405e-05	3.52209	ERK1 and ERK2 cascade
GO:2000113	3.76573e-05	1.80953	negative regulation of cellular macromolecule biosynthetic process		GO:0043069	2.37819e-05	2.30365	negative regulation of programmed cell death
GO:0009968	3.89501e-05	1.92464	negative regulation of signal transduction		GO:2000108	2.44804e-05	12.432	positive regulation of leukocyte apoptotic process
GO:0032943	3.95233e-05	3.11178	mononuclear cell proliferation		GO:1900034	2.52958e-05	6.52818	regulation of cellular response to heat
GO:1904030	3.97985e-05	11.5331	negative regulation of cyclin-dependent protein kinase activity		GO:0048534	2.53328e-05	2.35742	hematopoietic or lymphoid organ development
GO:0045321	3.98798e-05	1.93501	leukocyte activation		GO:1902532	2.63963e-05	2.7711	negative regulation of intracellular signal transduction
GO:0008283	4.03865e-05	1.71434	cell proliferation		GO:0001775	2.76815e-05	2.02051	cell activation
GO:0051649	4.08447e-05	1.69364	establishment of localization in cell		GO:0018130	2.79191e-05	1.61985	heterocycle biosynthetic process
GO:0051251	4.15635e-05	3.09925	positive regulation of lymphocyte activation		GO:0080134	2.82276e-05	2.01877	regulation of response to stress
GO:0002682	4.32434e-05	1.84252	regulation of immune system process		GO:0019438	2.91877e-05	1.61779	aromatic compound biosynthetic process
GO:0051169	4.38727e-05	2.50945	nuclear transport		GO:0071417	3.01178e-05	2.68418	cellular response to organonitrogen compound
GO:0009719	4.47839e-05	1.82215	response to endogenous stimulus		GO:0001660	3.02301e-05	32.9868	fever generation
GO:0018193	4.70845e-05	1.89746	peptidyl-amino acid modification		GO:0045080	3.02301e-05	32.9868	positive regulation of chemokine biosynthetic process
GO:0048585	4.74716e-05	1.81797	negative regulation of response to stimulus		GO:0034613	3.0369e-05	1.88445	cellular protein localization
GO:0002521	5.24996e-05	2.48086	leukocyte differentiation		GO:0071900	3.1309e-05	2.73938	regulation of protein serine/threonine kinase activity
GO:0010628	5.32906e-05	1.73737	positive regulation of gene expression		GO:1903003	3.14264e-05	148.036	positive regulation of protein deubiquitination
GO:0070665	5.45247e-05	4.04826	positive regulation of leukocyte proliferation		GO:0032879	3.33111e-05	1.75126	regulation of localization
GO:0034645	5.57215e-05	1.49833	cellular macromolecule biosynthetic process		GO:0070661	3.33479e-05	3.40902	leukocyte proliferation
GO:0043500	5.74306e-05	4.71049	muscle adaptation		GO:0000278	3.50122e-05	2.15818	mitotic cell cycle
GO:0051345	5.84149e-05	2.16084	positive regulation of hydrolase activity		GO:0019219	3.61545e-05	1.62122	regulation of nucleobase-containing compound metabolic process
GO:0010629	5.98504e-05	1.71237	negative regulation of gene expression		GO:0022409	3.6554e-05	3.53885	positive regulation of cell-cell adhesion
GO:0006469	6.03932e-05	3.11698	negative regulation of protein kinase activity		GO:0034654	3.69828e-05	1.61036	nucleobase-containing compound biosynthetic process
GO:0022409	6.03932e-05	3.11698	positive regulation of cell-cell adhesion		GO:0040011	3.75358e-05	1.90794	locomotion
GO:2000108	6.1273e-05	10.529	positive regulation of leukocyte apoptotic process		GO:0070301	3.78967e-05	6.16895	cellular response to hydrogen peroxide
GO:0045444	6.26847e-05	3.3767	fat cell differentiation		GO:0034614	3.83747e-05	4.50579	cellular response to reactive oxygen species
GO:0001775	6.95343e-05	1.84501	cell activation		GO:0051240	3.84159e-05	1.95178	positive regulation of multicellular organismal process
GO:0080134	7.24591e-05	1.82244	regulation of response to stress		GO:0071496	4.01419e-05	3.35512	cellular response to external stimulus
GO:0043403	7.5021e-05	10.0896	skeletal muscle tissue regeneration		GO:0001819	4.20391e-05	2.90317	positive regulation of cytokine production
GO:0048525	7.63853e-05	5.01429	negative regulation of viral process		GO:0061024	4.26393e-05	2.11597	membrane organization
GO:0048660	8.46558e-05	4.14155	regulation of smooth muscle cell proliferation		GO:0042542	4.30566e-05	4.84584	response to hydrogen peroxide
GO:0050776	8.48385e-05	1.99758	regulation of immune response		GO:0006807	4.89177e-05	1.55013	nitrogen compound metabolic process
GO:0044249	8.63788e-05	1.46486	cellular biosynthetic process		GO:0050671	4.98479e-05	4.7617	positive regulation of lymphocyte proliferation
GO:0071822	8.66674e-05	1.74482	protein complex subunit organization		GO:2000379	5.05181e-05	5.92434	positive regulation of reactive oxygen species metabolic process
GO:0050871	8.7399e-05	5.52993	positive regulation of B cell activation		GO:0051649	5.10725e-05	1.79761	establishment of localization in cell
GO:0042594	8.84317e-05	3.6177	response to starvation		GO:0043547	5.19881e-05	2.4022	positive regulation of GTPase activity
GO:0006913	9.13479e-05	2.4384	nucleocytoplasmic transport		GO:0030097	5.26425e-05	2.32706	hemopoiesis
GO:0050778	9.58466e-05	2.15249	positive regulation of immune response		GO:0032946	5.35756e-05	4.72071	positive regulation of mononuclear cell proliferation
GO:0016569	0.000100921	2.29936	covalent chromatin modification		GO:0097193	5.50233e-05	3.26473	intrinsic apoptotic signaling pathway
GO:0030888	0.000101512	6.22888	regulation of B cell proliferation		GO:0000302	5.58447e-05	3.57623	response to reactive oxygen species
GO:0010998	0.000102059	22.9736	regulation of translational initiation by eIF2 alpha phosphorylation		GO:1901699	5.69917e-05	2.4731	cellular response to nitrogen compound
GO:0048659	0.000105504	4.03813	smooth muscle cell proliferation		GO:0046635	5.80344e-05	8.11057	positive regulation of alpha-beta T cell activation
GO:0051336	0.000105535	1.86498	regulation of hydrolase activity		GO:0051171	5.83372e-05	1.5888	regulation of nitrogen compound metabolic process
GO:2001236	0.000108686	3.75887	regulation of extrinsic apoptotic signaling pathway		GO:0070663	5.89527e-05	3.75772	regulation of leukocyte proliferation
GO:0048534	0.000111569	2.00484	hematopoietic or lymphoid organ development		GO:0046651	5.90663e-05	3.38867	lymphocyte proliferation
GO:0043933	0.000111661	1.65859	macromolecular complex subunit organization		GO:0051252	6.09095e-05	1.61579	regulation of RNA metabolic process
GO:0042542	0.000113369	4.00479	response to hydrogen peroxide		GO:2001234	6.21939e-05	3.73761	negative regulation of apoptotic signaling pathway
GO:0032651	0.000114371	6.11099	regulation of interleukin-1 beta production		GO:0043170	6.29291e-05	1.55479	macromolecule metabolic process
GO:0051128	0.000115988	1.62542	regulation of cellular component organization		GO:0010562	6.38093e-05	2.07343	positive regulation of phosphorus metabolic process
GO:0006461	0.000119382	1.78439	protein complex assembly		GO:0045937	6.38093e-05	2.07343	positive regulation of phosphate metabolic process
GO:0070271	0.000121646	1.78296	protein complex biogenesis		GO:2000377	6.46985e-05	4.24984	regulation of reactive oxygen species metabolic process
GO:0034614	0.000123848	3.70584	cellular response to reactive oxygen species		GO:2001236	6.46985e-05	4.24984	regulation of extrinsic apoptotic signaling pathway
GO:0051276	0.000124467	1.85092	chromosome organization		GO:0032943	6.48086e-05	3.36013	mononuclear cell proliferation
GO:0009967	0.000124608	1.75625	positive regulation of signal transduction		GO:0006955	6.54228e-05	1.81036	immune response
GO:1903039	0.000127144	3.16213	positive regulation of leukocyte cell-cell adhesion		GO:0051129	6.57492e-05	2.45048	negative regulation of cellular component organization
GO:1901652	0.000128499	2.38285	response to peptide		GO:0010605	6.60865e-05	1.71421	negative regulation of macromolecule metabolic process
GO:0051170	0.000128631	2.82559	nuclear import		GO:0071216	6.69906e-05	3.94479	cellular response to biotic stimulus
GO:0002700	0.000130553	4.25928	regulation of production of molecular mediator of immune response		GO:0051707	6.9154e-05	2.22858	response to other organism
GO:0051129	0.000135135	2.19254	negative regulation of cellular component organization		GO:0030098	6.99179e-05	3.07609	lymphocyte differentiation
GO:1905268	0.000135557	7.07317	negative regulation of chromatin organization		GO:0033365	7.06583e-05	2.14768	protein localization to organelle
GO:0065003	0.000135959	1.69486	macromolecular complex assembly		GO:0043207	7.08307e-05	2.22553	response to external biotic stimulus
GO:0031667	0.000136782	2.46883	response to nutrient levels		GO:2001141	7.20512e-05	1.61471	regulation of RNA biosynthetic process
GO:1990441	0.000140569	60.178	negative regulation of transcription from RNA polymerase II promoter in response to endoplasmic reticulum stress		GO:0044092	7.2541e-05	2.04145	negative regulation of molecular function
GO:0006606	0.000150542	2.88228	protein import into nucleus		GO:0016032	7.56462e-05	2.11688	viral process
GO:0023056	0.000151496	1.71309	positive regulation of signaling		GO:0070665	7.60213e-05	4.52584	positive regulation of leukocyte proliferation
GO:1901576	0.000152157	1.44324	organic substance biosynthetic process		GO:0033029	7.73968e-05	74.0136	regulation of neutrophil apoptotic process
GO:0051704	0.000156173	1.60082	multi-organism process		GO:0009607	7.75517e-05	2.18667	response to biotic stimulus
GO:0009991	0.000157967	2.39436	response to extracellular stimulus		GO:0032103	7.77837e-05	3.30445	positive regulation of response to external stimulus
GO:0032269	0.000159015	1.7989	negative regulation of cellular protein metabolic process		GO:0071277	8.50724e-05	7.58022	cellular response to calcium ion
GO:0019221	0.000161444	2.14037	cytokine-mediated signaling pathway		GO:0044764	8.61344e-05	2.10216	multi-organism cellular process
GO:0009059	0.000161697	1.45578	macromolecule biosynthetic process		GO:0043410	9.01621e-05	2.60484	positive regulation of MAPK cascade
GO:0010648	0.000178375	1.78956	negative regulation of cell communication		GO:0048660	9.12312e-05	4.86399	regulation of smooth muscle cell proliferation
GO:0033365	0.000181048	1.93786	protein localization to organelle		GO:0044271	9.22494e-05	1.55218	cellular nitrogen compound biosynthetic process
GO:0031099	0.000191403	3.34003	regeneration		GO:0048661	9.37704e-05	6.23885	positive regulation of smooth muscle cell proliferation
GO:0023057	0.000192446	1.78339	negative regulation of signaling		GO:0051128	9.40493e-05	1.72393	regulation of cellular component organization
GO:0002718	0.000200541	5.58249	regulation of cytokine production involved in immune response		GO:0042127	9.5734e-05	1.86362	regulation of cell proliferation
GO:0042221	0.000209203	1.47151	response to chemical		GO:0045073	9.81325e-05	21.9872	regulation of chemokine biosynthetic process
GO:0002237	0.000211203	2.63193	response to molecule of bacterial origin		GO:0097201	9.81325e-05	21.9872	negative regulation of transcription from RNA polymerase II promoter in response to stress
GO:0006995	0.000212679	17.8662	cellular response to nitrogen starvation		GO:0042886	9.90519e-05	1.75822	amide transport
GO:0043562	0.000212679	17.8662	cellular response to nitrogen levels		GO:0051248	0.000110498	2.01567	negative regulation of protein metabolic process
GO:0006281	0.000224337	2.25417	DNA repair		GO:1904018	0.000113169	4.31209	positive regulation of vasculature development
GO:0006261	0.000238887	3.67111	DNA-dependent DNA replication		GO:0048659	0.00011369	4.72545	smooth muscle cell proliferation
GO:0010647	0.000239825	1.68742	positive regulation of cell communication		GO:0032101	0.000120425	2.27999	regulation of response to external stimulus
GO:0009615	0.000243167	2.67747	response to virus		GO:1901362	0.000120581	1.55085	organic cyclic compound biosynthetic process
GO:0071417	0.000245777	2.24017	cellular response to organonitrogen compound		GO:1903039	0.000126872	3.47681	positive regulation of leukocyte cell-cell adhesion
GO:0031167	0.000248779	10.598	rRNA methylation		GO:0010556	0.000128556	1.56505	regulation of macromolecule biosynthetic process
GO:0051642	0.000248779	10.598	centrosome localization		GO:0048869	0.00012999	1.56848	cellular developmental process
GO:0051248	0.000252293	1.7523	negative regulation of protein metabolic process		GO:0008152	0.000130006	1.58556	metabolic process
GO:0002367	0.00025261	4.73678	cytokine production involved in immune response		GO:0033002	0.000132831	3.91577	muscle cell proliferation
GO:0000154	0.000254148	7.80803	rRNA modification		GO:0006366	0.000133812	1.73035	transcription from RNA polymerase II promoter
GO:0032731	0.000254148	7.80803	positive regulation of interleukin-1 beta production		GO:0042033	0.000135221	19.7872	chemokine biosynthetic process
GO:0042149	0.000254148	7.80803	cellular response to glucose starvation		GO:0042362	0.000135221	19.7872	fat-soluble vitamin biosynthetic process
GO:0010639	0.000267081	2.58132	negative regulation of organelle organization		GO:1903047	0.000136238	2.09373	mitotic cell cycle process
GO:0042886	0.000268701	1.6186	amide transport		GO:0070372	0.000137559	3.2782	regulation of ERK1 and ERK2 cascade
GO:0033043	0.000274741	1.79373	regulation of organelle organization		GO:0032269	0.000137564	2.02934	negative regulation of cellular protein metabolic process
GO:0043406	0.000276106	2.82744	positive regulation of MAP kinase activity		GO:0071702	0.000138934	1.65445	organic substance transport
GO:0043401	0.000281115	3.20731	steroid hormone mediated signaling pathway		GO:0006952	0.000145675	1.84952	defense response
GO:0045071	0.000292893	6.14835	negative regulation of viral genome replication		GO:0044763	0.000148623	1.55836	single-organism cellular process
GO:0009058	0.000300262	1.41715	biosynthetic process		GO:0050670	0.000151101	3.6145	regulation of lymphocyte proliferation
GO:0032611	0.00030274	5.22106	interleukin-1 beta production		GO:0045833	0.000151175	5.78497	negative regulation of lipid metabolic process
GO:0061842	0.000304768	10.0675	microtubule organizing center localization		GO:0001933	0.000152542	2.70359	negative regulation of protein phosphorylation
GO:0006259	0.000307157	1.86951	DNA metabolic process		GO:0071705	0.000153074	1.69157	nitrogen compound transport
GO:0032496	0.000309527	2.62241	response to lipopolysaccharide		GO:1902580	0.000154847	2.07849	single-organism cellular localization
GO:0051348	0.000319588	2.47842	negative regulation of transferase activity		GO:1903506	0.000156059	1.57923	regulation of nucleic acid-templated transcription
GO:0010035	0.00032355	2.23486	response to inorganic substance		GO:0032774	0.000156608	1.56523	RNA biosynthetic process
GO:0042306	0.000325578	3.32968	regulation of protein import into nucleus		GO:0032944	0.000159029	3.59442	regulation of mononuclear cell proliferation
GO:0071216	0.00032942	3.15357	cellular response to biotic stimulus		GO:0001818	0.000161156	3.39218	negative regulation of cytokine production
GO:0002440	0.000344384	3.30867	production of molecular mediator of immune response		GO:0001959	0.000164799	4.11748	regulation of cytokine-mediated signaling pathway
GO:0002699	0.000344384	3.30867	positive regulation of immune effector process		GO:0071674	0.000165562	5.70198	mononuclear cell migration
GO:1901699	0.000346781	2.09412	cellular response to nitrogen compound		GO:0002548	0.00016991	6.7031	monocyte chemotaxis
GO:0070727	0.000352787	1.64202	cellular macromolecule localization		GO:0044403	0.0001747	2.02228	symbiosis, encompassing mutualism through parasitism
GO:0007568	0.000356565	2.67014	aging		GO:0007568	0.000175663	3.063	aging
GO:0030097	0.000362079	1.93217	hemopoiesis		GO:0046633	0.000176097	11.2687	alpha-beta T cell proliferation
GO:0032652	0.000367864	5.05729	regulation of interleukin-1 production		GO:0050755	0.00018149	17.9873	chemokine metabolic process
GO:0001818	0.000369895	2.8545	negative regulation of cytokine production		GO:0044419	0.000181852	2.01776	interspecies interaction between organisms
GO:0022607	0.000370821	1.52446	cellular component assembly		GO:0010243	0.000184089	2.1305	response to organonitrogen compound
GO:1900180	0.000372983	2.97164	regulation of protein localization to nucleus		GO:0042108	0.00018909	6.57622	positive regulation of cytokine biosynthetic process
GO:1904589	0.000384785	3.26742	regulation of protein import		GO:1901698	0.000191	2.05357	response to nitrogen compound
GO:0051247	0.000397644	1.66402	positive regulation of protein metabolic process		GO:1902582	0.000192075	2.21293	single-organism intracellular transport
GO:0044085	0.000399061	1.50298	cellular component biogenesis		GO:0031669	0.000206595	3.72055	cellular response to nutrient levels
GO:0034612	0.000402608	2.64095	response to tumor necrosis factor		GO:0045184	0.000219471	1.6955	establishment of protein localization
GO:0008104	0.00040739	1.53358	protein localization		GO:0031326	0.000227267	1.53103	regulation of cellular biosynthetic process
GO:2000379	0.000419585	4.39277	positive regulation of reactive oxygen species metabolic process		GO:0030154	0.000229578	1.54959	cell differentiation
GO:0033036	0.000420716	1.50738	macromolecule localization		GO:0006984	0.000229886	7.845	ER-nucleus signaling pathway
GO:0051640	0.00042864	2.06521	organelle localization		GO:0009889	0.000232776	1.52816	regulation of biosynthetic process
GO:0071241	0.000429147	3.22718	cellular response to inorganic substance		GO:0060759	0.00023519	3.93955	regulation of response to cytokine stimulus
GO:0001889	0.000432791	3.66199	liver development		GO:0071222	0.00023519	3.93955	cellular response to lipopolysaccharide
GO:0033135	0.000432791	3.66199	regulation of peptidyl-serine phosphorylation		GO:0031668	0.000236381	3.44137	cellular response to extracellular stimulus
GO:0002702	0.000443959	4.90345	positive regulation of production of molecular mediator of immune response		GO:0044710	0.000239991	1.52999	single-organism metabolic process
GO:0030890	0.000452624	6.91401	positive regulation of B cell proliferation		GO:0006928	0.000243527	1.73507	movement of cell or subcellular component
GO:0042100	0.000454689	4.34021	B cell proliferation		GO:0045444	0.000248006	3.42313	fat cell differentiation
GO:0009894	0.000455189	1.87376	regulation of catabolic process		GO:0015031	0.000258754	1.70911	protein transport
GO:0017038	0.000455462	2.53543	protein import		GO:0001781	0.000262897	37.0023	neutrophil apoptotic process
GO:0045184	0.000459337	1.5845	establishment of protein localization		GO:0031622	0.000262897	37.0023	positive regulation of fever generation
GO:0030098	0.000472901	2.52705	lymphocyte differentiation		GO:0060558	0.000262897	37.0023	regulation of calcidiol 1-monooxygenase activity
GO:0036491	0.000474263	30.0854	regulation of translation initiation in response to endoplasmic reticulum stress		GO:1901653	0.000263738	2.83759	cellular response to peptide
GO:0036492	0.000474263	30.0854	eiF2alpha phosphorylation in response to endoplasmic reticulum stress		GO:0000122	0.000264788	2.1373	negative regulation of transcription from RNA polymerase II promoter
GO:0034613	0.000509368	1.62206	cellular protein localization		GO:0048545	0.000278631	2.64663	response to steroid hormone
GO:0032732	0.000517295	6.72154	positive regulation of interleukin-1 production		GO:0072593	0.000290027	3.19006	reactive oxygen species metabolic process
GO:0061008	0.000523241	3.57345	hepaticobiliary system development		GO:0001889	0.000290231	4.17054	liver development
GO:0015031	0.000527405	1.58908	protein transport		GO:0006464	0.000290416	1.53513	cellular protein modification process
GO:1903901	0.000532358	4.75865	negative regulation of viral life cycle		GO:0036211	0.000290416	1.53513	protein modification process
GO:0071363	0.000540783	2.03359	cellular response to growth factor stimulus		GO:0010656	0.000295909	9.91463	negative regulation of muscle cell apoptotic process
GO:0071356	0.000544741	2.65217	cellular response to tumor necrosis factor		GO:1902624	0.000295909	9.91463	positive regulation of neutrophil migration
GO:0009451	0.000556694	3.54488	RNA modification		GO:0043549	0.000304053	2.0911	regulation of kinase activity
GO:0002238	0.00059832	Inf	response to molecule of fungal origin		GO:0031649	0.000306569	15.2181	heat generation
GO:0035026	0.00059832	Inf	leading edge cell differentiation		GO:0043405	0.00031583	2.79066	regulation of MAP kinase activity
GO:0060734	0.00059832	Inf	regulation of endoplasmic reticulum stress-induced eIF2 alpha phosphorylation		GO:0006355	0.00031739	1.54575	regulation of transcription, DNA-templated
GO:0071226	0.00059832	Inf	cellular response to molecule of fungal origin		GO:0002690	0.000326259	5.11464	positive regulation of leukocyte chemotaxis
GO:0048872	0.000620602	2.8191	homeostasis of number of cells		GO:0071219	0.000329483	3.77625	cellular response to molecule of bacterial origin
GO:0030518	0.000628972	3.48906	intracellular steroid hormone receptor signaling pathway		GO:0051094	0.000333543	1.88491	positive regulation of developmental process
GO:0030183	0.000645789	3.75456	B cell differentiation		GO:0002697	0.000339039	2.77231	regulation of immune effector process
GO:0043558	0.000654991	12.3659	regulation of translational initiation in response to stress		GO:0048525	0.0003439	4.49583	negative regulation of viral process
GO:0031960	0.000655292	3.25168	response to corticosteroid		GO:0061008	0.000348737	4.06806	hepaticobiliary system development
GO:0045785	0.00065972	2.33434	positive regulation of cell adhesion		GO:1903901	0.000353144	5.04958	negative regulation of viral life cycle
GO:0016236	0.000665306	2.60171	macroautophagy		GO:0046907	0.000355456	1.7366	intracellular transport
GO:0006984	0.000668025	6.36701	ER-nucleus signaling pathway		GO:0006606	0.00036135	2.97708	protein import into nucleus
GO:0042307	0.000668367	4.09513	positive regulation of protein import into nucleus		GO:0044744	0.00036135	2.97708	protein targeting to nucleus
GO:0009896	0.000673501	2.23416	positive regulation of catabolic process		GO:0002573	0.000363041	3.48161	myeloid leukocyte differentiation
GO:0046824	0.000689989	3.71989	positive regulation of nucleocytoplasmic transport		GO:0045934	0.000367691	1.81113	negative regulation of nucleobase-containing compound metabolic process
GO:0016482	0.000708903	3.43497	cytosolic transport		GO:0030397	0.000373672	7.09611	membrane disassembly
GO:0043433	0.000708903	3.43497	negative regulation of DNA binding transcription factor activity		GO:0051081	0.000373672	7.09611	nuclear envelope disassembly
GO:0022407	0.000736617	2.26317	regulation of cell-cell adhesion		GO:1902589	0.000386358	1.74674	single-organism organelle organization
GO:0033034	0.000745049	24.0668	positive regulation of myeloid cell apoptotic process		GO:0042692	0.000390395	2.64801	muscle cell differentiation
GO:0036490	0.000745049	24.0668	regulation of translation in response to endoplasmic reticulum stress		GO:0035026	0.00040036	Inf	leading edge cell differentiation
GO:0010256	0.000751766	2.30874	endomembrane system organization		GO:0060734	0.00040036	Inf	regulation of endoplasmic reticulum stress-induced eIF2 alpha phosphorylation
GO:0031100	0.000751867	4.49319	animal organ regeneration		GO:2000158	0.00040036	Inf	positive regulation of ubiquitin-specific protease activity
GO:0051094	0.000765703	1.70409	positive regulation of developmental process		GO:1901661	0.000404658	9.17909	quinone metabolic process
GO:0001959	0.000770916	3.18734	regulation of cytokine-mediated signaling pathway		GO:0030522	0.000406212	2.94178	intracellular receptor signaling pathway
GO:0045597	0.000773546	1.83203	positive regulation of cell differentiation		GO:1902593	0.000406212	2.94178	single-organism nuclear import
GO:1904591	0.000774067	4.00464	positive regulation of protein import		GO:0002440	0.000408587	3.67464	production of molecular mediator of immune response
GO:0023014	0.000814091	1.81191	signal transduction by protein phosphorylation		GO:0015833	0.000409445	1.67493	peptide transport
GO:2000106	0.000816777	4.43137	regulation of leukocyte apoptotic process		GO:0009890	0.000411415	1.76923	negative regulation of biosynthetic process
GO:0010564	0.000835785	1.92966	regulation of cell cycle process		GO:1904019	0.000412335	4.92429	epithelial cell apoptotic process
GO:0000165	0.000839599	1.82311	MAPK cascade		GO:0032612	0.000414047	5.71095	interleukin-1 production
GO:0032270	0.000843692	1.63349	positive regulation of cellular protein metabolic process		GO:0031620	0.000414394	29.6	regulation of fever generation
GO:0015833	0.000859627	1.55661	peptide transport		GO:0033034	0.000414394	29.6	positive regulation of myeloid cell apoptotic process
GO:0016197	0.000866503	2.62201	endosomal transport		GO:0070475	0.000414394	29.6	rRNA base methylation
GO:0006919	0.000886112	4.37122	activation of cysteine-type endopeptidase activity involved in apoptotic process		GO:0090085	0.000414394	29.6	regulation of protein deubiquitination
GO:0032612	0.000886112	4.37122	interleukin-1 production		GO:0045859	0.000438193	2.09572	regulation of protein kinase activity
GO:1901653	0.000901813	2.38487	cellular response to peptide		GO:0043406	0.00044973	3.20241	positive regulation of MAP kinase activity
GO:0006954	0.000903751	1.94113	inflammatory response		GO:0038034	0.000453004	5.61849	signal transduction in absence of ligand
GO:0046822	0.000910881	2.8221	regulation of nucleocytoplasmic transport		GO:0097192	0.000453004	5.61849	extrinsic apoptotic signaling pathway in absence of ligand
GO:1903708	0.000951184	3.10538	positive regulation of hemopoiesis		GO:0002699	0.00045376	3.62584	positive regulation of immune effector process
GO:0045599	0.00095535	5.90006	negative regulation of fat cell differentiation		GO:1903708	0.00045376	3.62584	positive regulation of hemopoiesis
GO:0008625	0.000960089	4.31268	extrinsic apoptotic signaling pathway via death domain receptors		GO:0071383	0.000460211	3.03673	cellular response to steroid hormone stimulus
GO:0051259	0.000978028	2.09396	protein oligomerization		GO:0051241	0.000461167	1.9307	negative regulation of multicellular organismal process
GO:0042692	0.00100034	2.25309	muscle cell differentiation		GO:0032722	0.000467914	6.77273	positive regulation of chemokine production
GO:0051384	0.00100093	3.28223	response to glucocorticoid		GO:0097659	0.000473554	1.51717	nucleic acid-templated transcription
GO:1902532	0.00100494	2.08957	negative regulation of intracellular signal transduction		GO:0006925	0.00048371	13.1874	inflammatory cell apoptotic process
GO:0061061	0.00102588	1.97079	muscle structure development		GO:0010468	0.00048525	1.49097	regulation of gene expression
GO:0001510	0.00102892	4.87273	RNA methylation		GO:0050871	0.00049483	5.52897	positive regulation of B cell activation
GO:1901698	0.00103216	1.74861	response to nitrogen compound		GO:0010256	0.000498838	2.24743	endomembrane system organization
GO:0070848	0.0010471	1.9441	response to growth factor		GO:0051172	0.000538669	1.74537	negative regulation of nitrogen compound metabolic process
GO:0044772	0.00105431	2.04968	mitotic cell cycle phase transition		GO:0009617	0.000539008	2.32426	response to bacterium
GO:0030397	0.00106963	5.75923	membrane disassembly		GO:0042149	0.000541122	8.545	cellular response to glucose starvation
GO:0051081	0.00106963	5.75923	nuclear envelope disassembly		GO:1901031	0.000541122	8.545	regulation of response to reactive oxygen species
GO:1904996	0.00109731	20.0545	positive regulation of leukocyte adhesion to vascular endothelial cell		GO:0031327	0.000547149	1.75361	negative regulation of cellular biosynthetic process
GO:1903827	0.00110235	1.98609	regulation of cellular protein localization		GO:0006986	0.000585312	3.50928	response to unfolded protein
GO:0033209	0.00110832	3.0466	tumor necrosis factor-mediated signaling pathway		GO:0010818	0.000595151	12.3625	T cell chemotaxis
GO:0010243	0.0011117	1.7925	response to organonitrogen compound		GO:0009991	0.00061179	2.40778	response to extracellular stimulus
GO:0042110	0.00111204	2.14558	T cell activation		GO:0060556	0.000612377	24.6652	regulation of vitamin D biosynthetic process
GO:0045069	0.00112286	4.20015	regulation of viral genome replication		GO:1902622	0.000621058	8.25965	regulation of neutrophil migration
GO:0001819	0.00113176	2.22919	positive regulation of cytokine production		GO:2000112	0.000639527	1.49302	regulation of cellular macromolecule biosynthetic process
GO:0044770	0.00115239	2.00671	cell cycle phase transition		GO:0031667	0.000643427	2.45969	response to nutrient levels
GO:0008285	0.00116393	1.90799	negative regulation of cell proliferation		GO:1902115	0.000690162	3.7037	regulation of organelle assembly
GO:0060759	0.00116526	3.02749	regulation of response to cytokine stimulus		GO:0044087	0.000692336	2.00592	regulation of cellular component biogenesis
GO:0060548	0.00118271	1.77209	negative regulation of cell death		GO:0046634	0.000693901	5.1976	regulation of alpha-beta T cell activation
GO:0043066	0.00118493	1.8151	negative regulation of apoptotic process		GO:0010803	0.0007112	6.2068	regulation of tumor necrosis factor-mediated signaling pathway
GO:0006952	0.00123581	1.60348	defense response		GO:0031099	0.0007122	3.42124	regeneration
GO:0071375	0.00135446	2.42604	cellular response to peptide hormone stimulus		GO:0030728	0.000723659	11.6345	ovulation
GO:2001056	0.0013631	3.37664	positive regulation of cysteine-type endopeptidase activity		GO:0036499	0.000723659	11.6345	PERK-mediated unfolded protein response
GO:0016570	0.0014211	2.14199	histone modification		GO:0051647	0.000723659	11.6345	nucleus localization
GO:0009987	0.00142872	1.91879	cellular process		GO:0008630	0.000735005	4.47945	intrinsic apoptotic signaling pathway in response to DNA damage
GO:0045786	0.00143761	1.94784	negative regulation of cell cycle		GO:0006281	0.000736592	2.26596	DNA repair
GO:1900182	0.00144434	3.34853	positive regulation of protein localization to nucleus		GO:0017038	0.000741173	2.66225	protein import
GO:0016192	0.00145072	1.54757	vesicle-mediated transport		GO:1901652	0.000743784	2.36735	response to peptide
GO:0007010	0.00145779	1.67339	cytoskeleton organization		GO:0050778	0.000746151	2.10797	positive regulation of immune response
GO:0051607	0.00146475	2.67456	defense response to virus		GO:1902679	0.000746464	1.81538	negative regulation of RNA biosynthetic process
GO:0002250	0.0014814	2.27786	adaptive immune response		GO:0009605	0.000776514	1.6268	response to external stimulus
GO:0043408	0.00148721	1.87591	regulation of MAPK cascade		GO:0045766	0.000784492	3.97542	positive regulation of angiogenesis
GO:0002720	0.00152329	6.70762	positive regulation of cytokine production involved in immune response		GO:0051170	0.000788667	2.74614	nuclear import
GO:0007063	0.00152432	9.45403	regulation of sister chromatid cohesion		GO:0007257	0.000807078	7.74247	activation of JUN kinase activity
GO:0036499	0.00152432	9.45403	PERK-mediated unfolded protein response		GO:0032715	0.000807078	7.74247	negative regulation of interleukin-6 production
GO:0043555	0.00152432	9.45403	regulation of translation in response to stress		GO:0045597	0.000812749	1.9611	positive regulation of cell differentiation
GO:0045080	0.00153921	17.1885	positive regulation of chemokine biosynthetic process		GO:0071901	0.000831832	3.9403	negative regulation of protein serine/threonine kinase activity
GO:1901214	0.00153932	2.47076	regulation of neuron death		GO:0051253	0.000833933	1.79083	negative regulation of RNA metabolic process
GO:0043069	0.00156694	1.78312	negative regulation of programmed cell death		GO:1903706	0.000846091	2.62691	regulation of hemopoiesis
GO:0033045	0.00159614	4.48465	regulation of sister chromatid segregation		GO:0051338	0.000851035	1.89475	regulation of transferase activity
GO:0009617	0.00165311	2.0095	response to bacterium		GO:0031652	0.000861868	21.1403	positive regulation of heat generation
GO:0006886	0.00169378	1.67825	intracellular protein transport		GO:0051132	0.000861868	21.1403	NK T cell activation
GO:0002819	0.00171197	3.26692	regulation of adaptive immune response		GO:0030888	0.000864646	5.9578	regulation of B cell proliferation
GO:0042098	0.00171406	2.88277	T cell proliferation		GO:0032611	0.000864646	5.9578	interleukin-1 beta production
GO:0009755	0.00172576	2.62462	hormone-mediated signaling pathway		GO:0031400	0.000868789	2.15311	negative regulation of protein modification process
GO:0051240	0.00173553	1.58262	positive regulation of multicellular organismal process		GO:0018209	0.000875542	2.716	peptidyl-serine modification
GO:0071705	0.00174141	1.48406	nitrogen compound transport		GO:0002367	0.000881122	4.97393	cytokine production involved in immune response
GO:0070301	0.00174681	3.89511	cellular response to hydrogen peroxide		GO:0031100	0.000881122	4.97393	animal organ regeneration
GO:1904019	0.00174681	3.89511	epithelial cell apoptotic process		GO:0050792	0.000887433	2.8264	regulation of viral process
GO:0018312	0.00176579	80.0483	peptidyl-serine ADP-ribosylation		GO:0045595	0.000897416	1.70888	regulation of cell differentiation
GO:1903238	0.00176579	80.0483	positive regulation of leukocyte tethering or rolling		GO:0030100	0.000905004	3.11694	regulation of endocytosis
GO:0032722	0.001806	5.14499	positive regulation of chemokine production		GO:0007010	0.000907112	1.80828	cytoskeleton organization
GO:0043281	0.00182069	2.72315	regulation of cysteine-type endopeptidase activity involved in apoptotic process		GO:0030890	0.000914294	7.50739	positive regulation of B cell proliferation
GO:0019079	0.00184041	3.5013	viral genome replication		GO:0046638	0.000914294	7.50739	positive regulation of alpha-beta T cell differentiation
GO:0019058	0.00184998	2.35072	viral life cycle		GO:0044802	0.000923101	2.01682	single-organism membrane organization
GO:2001242	0.00188484	3.0139	regulation of intrinsic apoptotic signaling pathway		GO:0009267	0.000933492	3.87189	cellular response to starvation
GO:1903037	0.00188963	2.28223	regulation of leukocyte cell-cell adhesion		GO:0051785	0.000950339	5.84062	positive regulation of nuclear division
GO:0007346	0.00196124	1.88058	regulation of mitotic cell cycle		GO:0006351	0.000955729	1.48229	transcription, DNA-templated
GO:0043086	0.00197575	1.75654	negative regulation of catalytic activity		GO:0010467	0.0009575	1.43783	gene expression
GO:0002697	0.00201441	2.26787	regulation of immune effector process		GO:2001237	0.000959395	4.28572	negative regulation of extrinsic apoptotic signaling pathway
GO:2000116	0.00202437	2.57648	regulation of cysteine-type endopeptidase activity		GO:0051656	0.000986295	2.36658	establishment of organelle localization
GO:0070997	0.00204578	2.32663	neuron death		GO:0032880	0.000999157	1.87534	regulation of protein localization
GO:0034605	0.00207736	3.43482	cellular response to heat		GO:0050870	0.00102657	3.06866	positive regulation of T cell activation
GO:0002676	0.00207814	15.039	regulation of chronic inflammatory response		GO:0070374	0.00103509	3.25767	positive regulation of ERK1 and ERK2 cascade
GO:0051657	0.00207814	15.039	maintenance of organelle location		GO:0009110	0.0010374	10.4086	vitamin biosynthetic process
GO:0031098	0.00212275	2.38799	stress-activated protein kinase signaling cascade		GO:0031167	0.0010374	10.4086	rRNA methylation
GO:0006325	0.0021266	1.81093	chromatin organization		GO:0051642	0.0010374	10.4086	centrosome localization
GO:0016241	0.00218428	2.95348	regulation of macroautophagy		GO:1903205	0.0010374	10.4086	regulation of hydrogen peroxide-induced cell death
GO:0014888	0.00218903	4.9344	striated muscle adaptation		GO:0071375	0.00103835	2.66718	cellular response to peptide hormone stimulus
GO:0031057	0.00221809	6.09673	negative regulation of histone modification		GO:0032652	0.00104242	5.72795	regulation of interleukin-1 production
GO:0033046	0.00221809	6.09673	negative regulation of sister chromatid segregation		GO:0050921	0.00104501	3.80579	positive regulation of chemotaxis
GO:0002253	0.00222571	1.96193	activation of immune response		GO:0006913	0.00108294	2.29034	nucleocytoplasmic transport
GO:0051092	0.00236759	3.11501	positive regulation of NF-kappaB transcription factor activity		GO:0002688	0.00109052	4.19498	regulation of leukocyte chemotaxis
GO:0002705	0.00245265	3.67268	positive regulation of leukocyte mediated immunity		GO:0010827	0.00109052	4.19498	regulation of glucose transport
GO:0002573	0.00245971	2.75113	myeloid leukocyte differentiation		GO:0032675	0.00109052	4.19498	regulation of interleukin-6 production
GO:0051985	0.00249395	5.91706	negative regulation of chromosome segregation		GO:0010558	0.00109574	1.71887	negative regulation of macromolecule biosynthetic process
GO:0071902	0.00250716	2.21895	positive regulation of protein serine/threonine kinase activity		GO:1901214	0.0011022	2.75887	regulation of neuron death
GO:0071222	0.00252123	2.89541	cellular response to lipopolysaccharide		GO:1901342	0.00110416	2.88671	regulation of vasculature development
GO:0050000	0.00256893	4.09319	chromosome localization		GO:2000106	0.00110607	4.76864	regulation of leukocyte apoptotic process
GO:0045598	0.002624	3.30911	regulation of fat cell differentiation		GO:0030099	0.00112921	2.55065	myeloid cell differentiation
GO:0001101	0.00265462	2.26469	response to acid chemical		GO:0014888	0.00116005	7.07753	striated muscle adaptation
GO:0001660	0.00272081	13.3672	fever generation		GO:0009987	0.00116075	2.12874	cellular process
GO:0043280	0.00277702	3.2791	positive regulation of cysteine-type endopeptidase activity involved in apoptotic process		GO:0002676	0.00116754	18.4966	regulation of chronic inflammatory response
GO:0045595	0.00278284	1.52308	regulation of cell differentiation		GO:0035747	0.00116754	18.4966	natural killer cell chemotaxis
GO:0072331	0.0027937	2.39343	signal transduction by p53 class mediator		GO:0042368	0.00116754	18.4966	vitamin D biosynthetic process
GO:0043434	0.00282757	2.09544	response to peptide hormone		GO:0035983	0.00118513	98.3927	response to trichostatin A
GO:0051091	0.00285487	2.4743	positive regulation of DNA binding transcription factor activity		GO:0035984	0.00118513	98.3927	cellular response to trichostatin A
GO:0043901	0.00289903	2.83957	negative regulation of multi-organism process		GO:0046136	0.00118513	98.3927	positive regulation of vitamin metabolic process
GO:0007623	0.00292132	2.68968	circadian rhythm		GO:0060557	0.00118513	98.3927	positive regulation of vitamin D biosynthetic process
GO:0032386	0.00295972	1.91649	regulation of intracellular transport		GO:0060559	0.00118513	98.3927	positive regulation of calcidiol 1-monooxygenase activity
GO:0033044	0.00297684	2.30219	regulation of chromosome organization		GO:0044267	0.00121002	1.43384	cellular protein metabolic process
GO:0009605	0.00300235	1.46785	response to external stimulus		GO:0032897	0.0012254	9.88754	negative regulation of viral transcription
GO:2000026	0.00300385	1.49446	regulation of multicellular organismal development		GO:0045736	0.0012254	9.88754	negative regulation of cyclin-dependent protein serine/threonine kinase activity
GO:2000377	0.00303464	2.82143	regulation of reactive oxygen species metabolic process		GO:0061842	0.0012254	9.88754	microtubule organizing center localization
GO:0060341	0.00307757	1.70559	regulation of cellular localization		GO:0072678	0.00129977	6.8805	T cell migration
GO:0051402	0.00309699	2.5501	neuron apoptotic process		GO:0051090	0.00130445	2.4351	regulation of sequence-specific DNA binding transcription factor activity
GO:0010803	0.00313513	4.56088	regulation of tumor necrosis factor-mediated signaling pathway		GO:0044767	0.00131316	1.41392	single-organism developmental process
GO:0033047	0.00313513	4.56088	regulation of mitotic sister chromatid segregation		GO:0051169	0.00133075	2.24849	nuclear transport
GO:0071887	0.00316386	3.51215	leukocyte apoptotic process		GO:0043901	0.00133214	3.37566	negative regulation of multi-organism process
GO:0043523	0.00317716	2.65996	regulation of neuron apoptotic process		GO:2000026	0.00133427	1.64137	regulation of multicellular organismal development
GO:0045682	0.0032003	3.92193	regulation of epidermis development		GO:0035966	0.00134956	3.14481	response to topologically incorrect protein
GO:0071560	0.00321958	2.53769	cellular response to transforming growth factor beta stimulus		GO:0001776	0.0013738	4.57955	leukocyte homeostasis
GO:0009611	0.00322137	1.83205	response to wounding		GO:0006886	0.00137702	1.77648	intracellular protein transport
GO:0050793	0.00331343	1.43656	regulation of developmental process		GO:0061061	0.00138259	2.11069	muscle structure development
GO:0044267	0.00333992	1.33336	cellular protein metabolic process		GO:0018105	0.00140637	2.68398	peptidyl-serine phosphorylation
GO:1902533	0.00334709	1.67167	positive regulation of intracellular signal transduction		GO:0033032	0.00143599	9.41612	regulation of myeloid cell apoptotic process
GO:0042102	0.00336447	3.47417	positive regulation of T cell proliferation		GO:0036474	0.00143599	9.41612	cell death in response to hydrogen peroxide
GO:0051130	0.00340358	1.61012	positive regulation of cellular component organization		GO:1904030	0.00143599	9.41612	negative regulation of cyclin-dependent protein kinase activity
GO:0016239	0.00341307	4.47615	positive regulation of macroautophagy		GO:2000403	0.00143599	9.41612	positive regulation of lymphocyte migration
GO:0051147	0.00345086	2.63088	regulation of muscle cell differentiation		GO:0043086	0.00146855	1.90394	negative regulation of catalytic activity
GO:0000188	0.00345745	7.30318	inactivation of MAPK activity		GO:0048145	0.00147346	4.5198	regulation of fibroblast proliferation
GO:0001780	0.00347325	12.0298	neutrophil homeostasis		GO:0002718	0.0014809	5.3175	regulation of cytokine production involved in immune response
GO:0045073	0.00347325	12.0298	regulation of chemokine biosynthetic process		GO:0032418	0.0014809	5.3175	lysosome localization
GO:0050872	0.00347325	12.0298	white fat cell differentiation		GO:0006068	0.00153371	16.4404	ethanol catabolic process
GO:0070525	0.00347325	12.0298	tRNA threonylcarbamoyladenosine metabolic process		GO:0030656	0.00153371	16.4404	regulation of vitamin metabolic process
GO:0002678	0.00347431	40.0217	positive regulation of chronic inflammatory response		GO:0031650	0.00153371	16.4404	regulation of heat generation
GO:0033031	0.00347431	40.0217	positive regulation of neutrophil apoptotic process		GO:0043922	0.00153371	16.4404	negative regulation by host of viral transcription
GO:0035983	0.00347431	40.0217	response to trichostatin A		GO:0050776	0.00155696	1.87562	regulation of immune response
GO:0035984	0.00347431	40.0217	cellular response to trichostatin A		GO:0032635	0.00157169	3.94431	interleukin-6 production
GO:0051660	0.00347431	40.0217	establishment of centrosome localization		GO:0006998	0.00157868	4.46158	nuclear envelope organization
GO:2000563	0.00347431	40.0217	positive regulation of CD4-positive, alpha-beta T cell proliferation		GO:0048144	0.00157868	4.46158	fibroblast proliferation
GO:0019538	0.0035231	1.32356	protein metabolic process		GO:0019915	0.0016097	5.22389	lipid storage
GO:0072593	0.00355043	2.41051	reactive oxygen species metabolic process		GO:0045599	0.00161597	6.51757	negative regulation of fat cell differentiation
GO:0031349	0.00357631	2.01004	positive regulation of defense response		GO:0009615	0.00163596	2.53923	response to virus
GO:0010952	0.00362902	2.75109	positive regulation of peptidase activity		GO:0002700	0.0016661	3.9054	regulation of production of molecular mediator of immune response
GO:0071219	0.00362902	2.75109	cellular response to molecule of bacterial origin		GO:0019058	0.00167842	2.25263	viral life cycle
GO:0140014	0.00367878	2.40019	mitotic nuclear division		GO:0071346	0.00168813	3.53412	cellular response to interferon-gamma
GO:0071559	0.0037501	2.4892	response to transforming growth factor beta		GO:0009896	0.00171638	2.30471	positive regulation of catabolic process
GO:0010508	0.00379519	3.40062	positive regulation of autophagy		GO:1904035	0.00174683	5.1335	regulation of epithelial cell apoptotic process
GO:0070201	0.00382094	1.72117	regulation of establishment of protein localization		GO:0043900	0.00178345	2.35968	regulation of multi-organism process
GO:0042127	0.00383067	1.51279	regulation of cell proliferation		GO:0044843	0.00183887	2.71595	cell cycle G1/S phase transition
GO:0034198	0.00384981	5.29293	cellular response to amino acid starvation		GO:0051147	0.00184135	3.22181	regulation of muscle cell differentiation
GO:0042771	0.00384981	5.29293	intrinsic apoptotic signaling pathway in response to DNA damage by p53 class mediator		GO:0042110	0.00185764	2.23111	T cell activation
GO:0048732	0.00390899	2.03138	gland development		GO:0016192	0.00186317	1.59936	vesicle-mediated transport
GO:0002821	0.00394377	3.76437	positive regulation of adaptive immune response		GO:0043903	0.0018977	2.59339	regulation of symbiosis, encompassing mutualism through parasitism
GO:0046633	0.00398139	6.98523	alpha-beta T cell proliferation		GO:0050727	0.0018977	2.59339	regulation of inflammatory response
GO:0042246	0.0040234	4.31577	tissue regeneration		GO:1903037	0.0019095	2.49641	regulation of leukocyte cell-cell adhesion
GO:0051239	0.00406449	1.39747	regulation of multicellular organismal process		GO:0002705	0.00192973	4.29554	positive regulation of leukocyte mediated immunity
GO:0000079	0.00421859	3.71461	regulation of cyclin-dependent protein serine/threonine kinase activity		GO:0042100	0.00192973	4.29554	B cell proliferation
GO:0001776	0.00421859	3.71461	leukocyte homeostasis		GO:0010575	0.00193047	8.59627	positive regulation of vascular endothelial growth factor production
GO:0071702	0.00422833	1.40362	organic substance transport		GO:0090023	0.00193047	8.59627	positive regulation of neutrophil chemotaxis
GO:0032653	0.00425773	5.1569	regulation of interleukin-10 production		GO:0065008	0.00194012	1.45534	regulation of biological quality
GO:0071248	0.00427835	2.84968	cellular response to metal ion		GO:0001780	0.00196438	14.7955	neutrophil homeostasis
GO:0042033	0.00434085	10.9355	chemokine biosynthetic process		GO:0030213	0.00196438	14.7955	hyaluronan biosynthetic process
GO:0032880	0.00436779	1.63161	regulation of protein localization		GO:0033127	0.00196438	14.7955	regulation of histone phosphorylation
GO:0032388	0.00445765	2.14325	positive regulation of intracellular transport		GO:0040023	0.00196438	14.7955	establishment of nucleus localization
GO:0051783	0.00469166	2.65187	regulation of nuclear division		GO:0002279	0.00198528	6.19093	mast cell activation involved in immune response
GO:0051145	0.00471092	4.16644	smooth muscle cell differentiation		GO:0043303	0.00198528	6.19093	mast cell degranulation
GO:0007059	0.00472384	2.1298	chromosome segregation		GO:0043507	0.0020475	4.96177	positive regulation of JUN kinase activity
GO:0051301	0.00473831	1.84169	cell division		GO:0070482	0.00211416	2.38856	response to oxygen levels
GO:0007159	0.00475585	2.07784	leukocyte cell-cell adhesion		GO:0048872	0.00215269	2.79418	homeostasis of number of cells
GO:0045787	0.00488839	2.07184	positive regulation of cell cycle		GO:0032651	0.00219142	6.03956	regulation of interleukin-1 beta production
GO:0042129	0.00490771	2.79022	regulation of T cell proliferation		GO:0046632	0.00219542	4.19151	alpha-beta T cell differentiation
GO:0045814	0.00497015	2.98145	negative regulation of gene expression, epigenetic		GO:0051592	0.00220749	3.72175	response to calcium ion
GO:1903829	0.00499619	2.02282	positive regulation of cellular protein localization		GO:0006997	0.00227015	3.37343	nucleus organization
GO:0090316	0.00501298	2.31111	positive regulation of intracellular protein transport		GO:0044699	0.00229848	1.53821	single-organism process
GO:0007030	0.0050588	3.22961	Golgi organization		GO:0008637	0.00233069	3.68707	apoptotic mitochondrial changes
GO:0042089	0.0050588	3.22961	cytokine biosynthetic process		GO:0002678	0.00233883	49.1934	positive regulation of chronic inflammatory response
GO:0042116	0.00508536	4.09558	macrophage activation		GO:0009753	0.00233883	49.1934	response to jasmonic acid
GO:0006998	0.00513033	3.5729	nuclear envelope organization		GO:0014805	0.00233883	49.1934	smooth muscle adaptation
GO:0010950	0.00513291	2.77094	positive regulation of endopeptidase activity		GO:0033031	0.00233883	49.1934	positive regulation of neutrophil apoptotic process
GO:0002279	0.00516445	4.90475	mast cell activation involved in immune response		GO:0051660	0.00233883	49.1934	establishment of centrosome localization
GO:0032613	0.00516445	4.90475	interleukin-10 production		GO:0071395	0.00233883	49.1934	cellular response to jasmonic acid stimulus
GO:0043303	0.00516445	4.90475	mast cell degranulation		GO:1900127	0.00233883	49.1934	positive regulation of hyaluronan biosynthetic process
GO:0046685	0.00518498	6.42563	response to arsenic-containing substance		GO:2000152	0.00233883	49.1934	regulation of ubiquitin-specific protease activity
GO:0046777	0.00520467	2.38651	protein autophosphorylation		GO:2000563	0.00233883	49.1934	positive regulation of CD4-positive, alpha-beta T cell proliferation
GO:0072594	0.00521049	1.78272	establishment of protein localization to organelle		GO:0022407	0.00233982	2.29497	regulation of cell-cell adhesion
GO:0043547	0.0052637	2.01206	positive regulation of GTPase activity		GO:0032642	0.0023857	4.80112	regulation of chemokine production
GO:0002252	0.00528887	1.59185	immune effector process		GO:1901216	0.0023857	4.80112	positive regulation of neuron death
GO:0090087	0.00532506	1.69391	regulation of peptide transport		GO:1903426	0.0023857	4.80112	regulation of reactive oxygen species biosynthetic process
GO:0050755	0.00532844	10.0236	chemokine metabolic process		GO:0071241	0.00239375	3.10059	cellular response to inorganic substance
GO:0071243	0.00532844	10.0236	cellular response to arsenic-containing substance		GO:0002448	0.00241272	5.8954	mast cell mediated immunity
GO:1904029	0.00546488	3.52803	regulation of cyclin-dependent protein kinase activity		GO:0044085	0.00242495	1.47306	cellular component biogenesis
GO:1902107	0.00548343	2.93301	positive regulation of leukocyte differentiation		GO:1904738	0.00246324	13.4496	vascular associated smooth muscle cell migration
GO:1903900	0.00548343	2.93301	regulation of viral life cycle		GO:1904752	0.00246324	13.4496	regulation of vascular associated smooth muscle cell migration
GO:1902275	0.00560758	2.73316	regulation of chromatin organization		GO:0050920	0.00249755	3.08126	regulation of chemotaxis
GO:0042107	0.00564574	3.1659	cytokine metabolic process		GO:0046685	0.00253169	7.9076	response to arsenic-containing substance
GO:0051223	0.00565724	1.70091	regulation of protein transport		GO:2000516	0.00253169	7.9076	positive regulation of CD4-positive, alpha-beta T cell activation
GO:0010656	0.00566553	4.78768	negative regulation of muscle cell apoptotic process		GO:0032502	0.00253407	1.38098	developmental process
GO:0016191	0.00569681	26.6795	synaptic vesicle uncoating		GO:0003151	0.00256976	4.72463	outflow tract morphogenesis
GO:0032763	0.00569681	26.6795	regulation of mast cell cytokine production		GO:0007249	0.00258013	2.60569	I-kappaB kinase/NF-kappaB signaling
GO:0033029	0.00569681	26.6795	regulation of neutrophil apoptotic process		GO:0002822	0.00259323	3.61958	regulation of adaptive immune response based on somatic recombination of immune receptors built from immunoglobulin superfamily domains
GO:0043435	0.00569681	26.6795	response to corticotropin-releasing hormone		GO:0042098	0.00260493	3.06217	T cell proliferation
GO:0045875	0.00569681	26.6795	negative regulation of sister chromatid cohesion		GO:0051384	0.00261568	3.29841	response to glucocorticoid
GO:0060762	0.00569681	26.6795	regulation of branching involved in mammary gland duct morphogenesis		GO:0010660	0.00264981	5.75794	regulation of muscle cell apoptotic process
GO:0071376	0.00569681	26.6795	cellular response to corticotropin-releasing hormone stimulus		GO:0050663	0.00271598	3.04331	cytokine secretion
GO:0072126	0.00569681	26.6795	positive regulation of glomerular mesangial cell proliferation		GO:0071248	0.00273969	3.27413	cellular response to metal ion
GO:0090074	0.00569681	26.6795	negative regulation of protein homodimerization activity		GO:0035710	0.00276429	4.65052	CD4-positive, alpha-beta T cell activation
GO:1903898	0.00569681	26.6795	negative regulation of PERK-mediated unfolded protein response		GO:0050000	0.00276429	4.65052	chromosome localization
GO:1903912	0.00569681	26.6795	negative regulation of endoplasmic reticulum stress-induced eIF2 alpha phosphorylation		GO:0001666	0.00280401	2.39143	response to hypoxia
GO:0007005	0.00574719	1.83513	mitochondrion organization		GO:0000187	0.0028683	3.2502	activation of MAPK activity
GO:0010638	0.00581864	1.78691	positive regulation of organelle organization		GO:0043409	0.0028683	3.2502	negative regulation of MAPK cascade
GO:0016577	0.00586894	6.17812	histone demethylation		GO:0000305	0.00287565	7.60299	response to oxygen radical
GO:1904035	0.00589906	3.96082	regulation of epithelial cell apoptotic process		GO:0032743	0.00287565	7.60299	positive regulation of interleukin-2 production
GO:2001234	0.00594349	2.4437	negative regulation of apoptotic signaling pathway		GO:0033028	0.00287565	7.60299	myeloid cell apoptotic process
GO:0032675	0.00595798	3.13497	regulation of interleukin-6 production		GO:0043403	0.00287565	7.60299	skeletal muscle tissue regeneration
GO:0001934	0.00598604	1.62852	positive regulation of protein phosphorylation		GO:0071624	0.00287565	7.60299	positive regulation of granulocyte chemotaxis
GO:0006914	0.00613751	1.90895	autophagy		GO:0050793	0.00294194	1.51532	regulation of developmental process
GO:0061919	0.00613751	1.90895	process utilizing autophagic mechanism		GO:0043122	0.00296216	2.68041	regulation of I-kappaB kinase/NF-kappaB signaling
GO:0050870	0.00616529	2.43134	positive regulation of T cell activation		GO:0045682	0.00296964	4.57869	regulation of epidermis development
GO:0048145	0.0061827	3.44156	regulation of fibroblast proliferation		GO:0042102	0.0029835	3.95214	positive regulation of T cell proliferation
GO:0002448	0.00619994	4.67606	mast cell mediated immunity		GO:0006744	0.00303368	12.328	ubiquinone biosynthetic process
GO:0033157	0.00622327	2.01935	regulation of intracellular protein transport		GO:0030730	0.00303368	12.328	sequestering of triglyceride
GO:1901215	0.00622854	2.54471	negative regulation of neuron death		GO:0034310	0.00303368	12.328	primary alcohol catabolic process
GO:0032680	0.00628319	3.10464	regulation of tumor necrosis factor production		GO:0071236	0.00303368	12.328	cellular response to antibiotic
GO:0032418	0.0063397	3.8967	lysosome localization		GO:0071243	0.00303368	12.328	cellular response to arsenic-containing substance
GO:0009408	0.00638313	2.67837	response to heat		GO:1901663	0.00303368	12.328	quinone biosynthetic process
GO:0043087	0.00643084	1.90025	regulation of GTPase activity		GO:0071902	0.00312091	2.44636	positive regulation of protein serine/threonine kinase activity
GO:0002739	0.00644022	9.252	regulation of cytokine secretion involved in immune response		GO:1904950	0.00312236	2.80421	negative regulation of establishment of protein localization
GO:0034397	0.00644022	9.252	telomere localization		GO:0051239	0.00315748	1.47625	regulation of multicellular organismal process
GO:0030335	0.00646532	1.93272	positive regulation of cell migration		GO:0031663	0.00317395	5.50136	lipopolysaccharide-mediated signaling pathway
GO:0007369	0.00647705	2.53009	gastrulation		GO:0032663	0.00317395	5.50136	regulation of interleukin-2 production
GO:0048144	0.00656689	3.39989	fibroblast proliferation		GO:0002702	0.00318618	4.50904	positive regulation of production of molecular mediator of immune response
GO:0032147	0.00659351	2.10511	activation of protein kinase activity		GO:0050691	0.00325026	7.32095	regulation of defense response to virus by host
GO:2000516	0.00661044	5.94894	positive regulation of CD4-positive, alpha-beta T cell activation		GO:1902105	0.00328124	2.64449	regulation of leukocyte differentiation
GO:0043524	0.00663222	2.84066	negative regulation of neuron apoptotic process		GO:0070997	0.0033113	2.42913	neuron death
GO:0043900	0.00672919	2.00243	regulation of multi-organism process		GO:0030856	0.00335121	3.46114	regulation of epithelial cell differentiation
GO:0072678	0.00676878	4.56951	T cell migration		GO:0000082	0.00339358	2.63273	G1/S transition of mitotic cell cycle
GO:0048869	0.00679582	1.32023	cellular developmental process		GO:0006733	0.00343123	3.15786	oxidoreduction coenzyme metabolic process
GO:0007249	0.00692761	2.21947	I-kappaB kinase/NF-kappaB signaling		GO:0050707	0.00343123	3.15786	regulation of cytokine secretion
GO:0042991	0.00696856	3.35921	transcription factor import into nucleus		GO:0006584	0.00346226	5.38143	catecholamine metabolic process
GO:0032640	0.00697381	3.04569	tumor necrosis factor production		GO:0009712	0.00346226	5.38143	catechol-containing compound metabolic process
GO:0050729	0.00697381	3.04569	positive regulation of inflammatory response		GO:0006259	0.00349019	1.7533	DNA metabolic process
GO:0042327	0.0069858	1.59991	positive regulation of phosphorylation		GO:0036293	0.00350927	2.33104	response to decreased oxygen levels
GO:0043122	0.00708056	2.29187	regulation of I-kappaB kinase/NF-kappaB signaling		GO:1903507	0.00356098	1.68284	negative regulation of nucleic acid-templated transcription
GO:0002703	0.00723962	2.62571	regulation of leukocyte mediated immunity		GO:0002708	0.00365431	4.37588	positive regulation of lymphocyte mediated immunity
GO:0060537	0.00726802	1.98578	muscle tissue development		GO:0090559	0.00365431	4.37588	regulation of membrane permeability
GO:1903555	0.0073399	3.01704	regulation of tumor necrosis factor superfamily cytokine production		GO:0006298	0.00365677	7.05905	mismatch repair
GO:0033260	0.00737316	4.46769	nuclear DNA replication		GO:0010574	0.00365677	7.05905	regulation of vascular endothelial growth factor production
GO:0043392	0.00737316	4.46769	negative regulation of DNA binding		GO:0090022	0.00365677	7.05905	regulation of neutrophil chemotaxis
GO:0050853	0.00737316	4.46769	B cell receptor signaling pathway		GO:0006743	0.00367879	11.379	ubiquinone metabolic process
GO:0070206	0.00737316	4.46769	protein trimerization		GO:0034397	0.00367879	11.379	telomere localization
GO:2001238	0.00737316	4.46769	positive regulation of extrinsic apoptotic signaling pathway		GO:0051923	0.00367879	11.379	sulfation
GO:0051983	0.00738818	3.31949	regulation of chromosome segregation		GO:0030968	0.0036985	3.40155	endoplasmic reticulum unfolded protein response
GO:0006482	0.00741143	5.73613	protein demethylation		GO:0045787	0.00370665	2.3164	positive regulation of cell cycle
GO:0008214	0.00741143	5.73613	protein dealkylation		GO:0044706	0.00374321	2.7336	multi-multicellular organism process
GO:0043410	0.00742812	1.84413	positive regulation of MAPK cascade		GO:0071887	0.00375669	3.77937	leukocyte apoptotic process
GO:0030099	0.00745521	1.98029	myeloid cell differentiation		GO:0010657	0.00376892	5.26661	muscle cell apoptotic process
GO:0007275	0.00752853	1.29644	multicellular organism development		GO:0048146	0.00376892	5.26661	positive regulation of fibroblast proliferation
GO:0050792	0.00754983	2.47326	regulation of viral process		GO:0032763	0.00384646	32.7936	regulation of mast cell cytokine production
GO:0002768	0.00755435	2.02182	immune response-regulating cell surface receptor signaling pathway		GO:0035739	0.00384646	32.7936	CD4-positive, alpha-beta T cell proliferation
GO:0030334	0.00758257	1.67691	regulation of cell migration		GO:0043435	0.00384646	32.7936	response to corticotropin-releasing hormone
GO:0090068	0.00760361	2.19336	positive regulation of cell cycle process		GO:0070487	0.00384646	32.7936	monocyte aggregation
GO:0043903	0.00763724	2.35966	regulation of symbiosis, encompassing mutualism through parasitism		GO:0071376	0.00384646	32.7936	cellular response to corticotropin-releasing hormone stimulus
GO:0031958	0.00767991	8.59063	corticosteroid receptor signaling pathway		GO:0072126	0.00384646	32.7936	positive regulation of glomerular mesangial cell proliferation
GO:0033145	0.00767991	8.59063	positive regulation of intracellular steroid hormone receptor signaling pathway		GO:1904627	0.00384646	32.7936	response to phorbol 13-acetate 12-myristate
GO:0055012	0.00767991	8.59063	ventricular cardiac muscle cell differentiation		GO:1904628	0.00384646	32.7936	cellular response to phorbol 13-acetate 12-myristate
GO:0070129	0.00767991	8.59063	regulation of mitochondrial translation		GO:1990441	0.00384646	32.7936	negative regulation of transcription from RNA polymerase II promoter in response to endoplasmic reticulum stress
GO:0007167	0.00778227	1.58753	enzyme linked receptor protein signaling pathway		GO:2000561	0.00384646	32.7936	regulation of CD4-positive, alpha-beta T cell proliferation
GO:0045862	0.00824338	1.95863	positive regulation of proteolysis		GO:2000630	0.00384646	32.7936	positive regulation of miRNA metabolic process
GO:1904951	0.00827872	1.82482	positive regulation of establishment of protein localization		GO:0002824	0.00390665	4.31219	positive regulation of adaptive immune response based on somatic recombination of immune receptors built from immunoglobulin superfamily domains
GO:0000187	0.00831813	2.73304	activation of MAPK activity		GO:0032602	0.00390665	4.31219	chemokine production
GO:0010587	0.00840721	20.0085	miRNA catabolic process		GO:0042147	0.00390665	4.31219	retrograde transport, endosome to Golgi
GO:0010990	0.00840721	20.0085	regulation of SMAD protein complex assembly		GO:0002703	0.00390775	3.09195	regulation of leukocyte mediated immunity
GO:0032056	0.00840721	20.0085	positive regulation of translation in response to stress		GO:0000280	0.00392378	1.961	nuclear division
GO:0035739	0.00840721	20.0085	CD4-positive, alpha-beta T cell proliferation		GO:0050729	0.00397181	3.73851	positive regulation of inflammatory response
GO:0051661	0.00840721	20.0085	maintenance of centrosome location		GO:0019538	0.00399144	1.36342	protein metabolic process
GO:0072318	0.00840721	20.0085	clathrin coat disassembly		GO:0002250	0.00401971	2.29478	adaptive immune response
GO:2000535	0.00840721	20.0085	regulation of entry of bacterium into host cell		GO:0016050	0.00403098	2.22641	vesicle organization
GO:2000561	0.00840721	20.0085	regulation of CD4-positive, alpha-beta T cell proliferation		GO:0009894	0.00403614	1.84694	regulation of catabolic process
GO:0045860	0.00845802	1.82101	positive regulation of protein kinase activity		GO:0007565	0.00404826	2.86662	female pregnancy
GO:0016032	0.008566	1.66034	viral process		GO:0032844	0.0040905	2.11202	regulation of homeostatic process
GO:0045087	0.00860487	1.61968	innate immune response		GO:0046637	0.00409455	5.15657	regulation of alpha-beta T cell differentiation
GO:0009628	0.00867865	1.53162	response to abiotic stimulus		GO:0048854	0.00409644	6.81522	brain morphogenesis
GO:0030856	0.00869118	2.71248	regulation of epithelial cell differentiation		GO:0045765	0.00416071	2.6929	regulation of angiogenesis
GO:0032663	0.00869281	4.27706	regulation of interleukin-2 production		GO:1900180	0.00416071	2.6929	regulation of protein localization to nucleus
GO:0046635	0.00869281	4.27706	positive regulation of alpha-beta T cell activation		GO:0032609	0.00419614	3.69851	interferon-gamma production
GO:0002377	0.00875934	3.20574	immunoglobulin production		GO:0060627	0.00428314	2.10196	regulation of vesicle-mediated transport
GO:0003300	0.00875934	3.20574	cardiac muscle hypertrophy		GO:0007159	0.00435407	2.27356	leukocyte cell-cell adhesion
GO:0033674	0.00878445	1.78872	positive regulation of kinase activity		GO:1901032	0.00440141	10.5656	negative regulation of response to reactive oxygen species
GO:0009306	0.00882611	1.81342	protein secretion		GO:1903206	0.00440141	10.5656	negative regulation of hydrogen peroxide-induced cell death
GO:0031331	0.0088775	1.94268	positive regulation of cellular catabolic process		GO:0045785	0.00445862	2.20146	positive regulation of cell adhesion
GO:0032642	0.00890824	3.60481	regulation of chemokine production		GO:0002819	0.0044761	3.28829	regulation of adaptive immune response
GO:0046631	0.00895065	2.90761	alpha-beta T cell activation		GO:0000154	0.00457048	6.58764	rRNA modification
GO:0071706	0.00895065	2.90761	tumor necrosis factor superfamily cytokine production		GO:0002720	0.00457048	6.58764	positive regulation of cytokine production involved in immune response
GO:0072643	0.00905071	8.01743	interferon-gamma secretion		GO:0010573	0.00457048	6.58764	vascular endothelial growth factor production
GO:1900409	0.00905071	8.01743	positive regulation of cellular response to oxidative stress		GO:0034405	0.00457048	6.58764	response to fluid shear stress
GO:0002064	0.00908002	2.40569	epithelial cell development		GO:0002683	0.00457114	2.19531	negative regulation of immune system process
GO:0006310	0.00916524	2.21374	DNA recombination		GO:0031349	0.00460552	2.13643	positive regulation of defense response
GO:0002714	0.00919936	5.35307	positive regulation of B cell mediated immunity		GO:0034341	0.00462198	3.0082	response to interferon-gamma
GO:0002891	0.00919936	5.35307	positive regulation of immunoglobulin mediated immune response		GO:0016072	0.0046592	2.41877	rRNA metabolic process
GO:0048854	0.00919936	5.35307	brain morphogenesis		GO:0034620	0.00468881	3.26113	cellular response to unfolded protein
GO:0009266	0.00937197	2.29203	response to temperature stimulus		GO:0051051	0.00469093	2.0821	negative regulation of transport
GO:0032635	0.00939162	2.88148	interleukin-6 production		GO:0010629	0.00479549	1.5544	negative regulation of gene expression
GO:0031663	0.00941019	4.1877	lipopolysaccharide-mediated signaling pathway		GO:0007264	0.00482735	2.03163	small GTPase mediated signal transduction
GO:0006997	0.00947523	2.67226	nucleus organization		GO:0051403	0.00484689	2.50983	stress-activated MAPK cascade
GO:0003151	0.00949974	3.55158	outflow tract morphogenesis		GO:0045786	0.00485932	1.95503	negative regulation of cell cycle
GO:0006400	0.00949974	3.55158	tRNA modification		GO:0002821	0.00504656	4.0749	positive regulation of adaptive immune response
GO:0001666	0.00967331	2.01214	response to hypoxia		GO:0048259	0.00504656	4.0749	regulation of receptor-mediated endocytosis
GO:0014897	0.00977166	3.13412	striated muscle hypertrophy		GO:1902107	0.00513742	3.20814	positive regulation of leukocyte differentiation
GO:0042035	0.00977166	3.13412	regulation of cytokine biosynthetic process		GO:0045576	0.0051916	4.85234	mast cell activation
GO:0014706	0.00977427	1.96317	striated muscle tissue development		GO:0055012	0.0052041	9.86061	ventricular cardiac muscle cell differentiation
GO:0070482	0.00977427	1.96317	response to oxygen levels		GO:0071498	0.0052041	9.86061	cellular response to fluid shear stress
GO:2000147	0.00980847	1.85158	positive regulation of cell motility		GO:2000737	0.0052041	9.86061	negative regulation of stem cell differentiation
GO:0010562	0.00989264	1.5335	positive regulation of phosphorus metabolic process		GO:0031960	0.00522135	2.94828	response to corticosteroid
GO:0045937	0.00989264	1.5335	positive regulation of phosphate metabolic process		GO:0042594	0.00522135	2.94828	response to starvation
GO:0044843	0.00995074	2.11853	cell cycle G1/S phase transition		GO:0050709	0.00546467	3.51063	negative regulation of protein secretion
					GO:0032623	0.00559941	4.75874	interleukin-2 production
					GO:0048645	0.00559941	4.75874	animal organ formation
					GO:0016482	0.00561816	3.15683	cytosolic transport
					GO:0030212	0.00562641	6.17515	hyaluronan metabolic process
					GO:0032732	0.00562641	6.17515	positive regulation of interleukin-1 production
					GO:1904036	0.00562641	6.17515	negative regulation of epithelial cell apoptotic process
					GO:0050866	0.00565325	2.90963	negative regulation of cell activation
					GO:0001866	0.00569344	24.5937	NK T cell proliferation
					GO:0002246	0.00569344	24.5937	wound healing involved in inflammatory response
					GO:0046600	0.00569344	24.5937	negative regulation of centriole replication
					GO:0070162	0.00569344	24.5937	adiponectin secretion
					GO:0070163	0.00569344	24.5937	regulation of adiponectin secretion
					GO:0090594	0.00569344	24.5937	inflammatory response to wounding
					GO:2000503	0.00569344	24.5937	positive regulation of natural killer cell chemotaxis
					GO:2000574	0.00569344	24.5937	regulation of microtubule motor activity
					GO:0008625	0.00570012	3.96575	extrinsic apoptotic signaling pathway via death domain receptors
					GO:0002764	0.00571995	1.99669	immune response-regulating signaling pathway
					GO:0048856	0.00572827	1.34451	anatomical structure development
					GO:0031098	0.00582752	2.44745	stress-activated protein kinase signaling cascade
					GO:0033673	0.00582752	2.44745	negative regulation of kinase activity
					GO:0002064	0.00585124	2.70915	epithelial cell development
					GO:0043523	0.00585124	2.70915	regulation of neuron apoptotic process
					GO:0016197	0.00600527	2.43735	endosomal transport
					GO:0071385	0.00602932	4.66866	cellular response to glucocorticoid stimulus
					GO:0000079	0.00604912	3.91333	regulation of cyclin-dependent protein serine/threonine kinase activity
					GO:0051224	0.00606131	2.69434	negative regulation of protein transport
					GO:0034035	0.00608917	9.24375	purine ribonucleoside bisphosphate metabolic process
					GO:0046641	0.00608917	9.24375	positive regulation of alpha-beta T cell proliferation
					GO:0050427	0.00608917	9.24375	3'-phosphoadenosine 5'-phosphosulfate metabolic process
					GO:0070987	0.00608917	9.24375	error-free translesion synthesis
					GO:1901798	0.00608917	9.24375	positive regulation of signal transduction by p53 class mediator
					GO:1903827	0.00614369	1.91122	regulation of cellular protein localization
					GO:1901576	0.00620909	1.33235	organic substance biosynthetic process
					GO:0001659	0.00621057	5.98766	temperature homeostasis
					GO:0034198	0.00621057	5.98766	cellular response to amino acid starvation
					GO:0070266	0.00621057	5.98766	necroptotic process
					GO:0006310	0.00637365	2.4174	DNA recombination
					GO:0043506	0.00641343	3.86227	regulation of JUN kinase activity
					GO:0051234	0.00645523	1.34529	establishment of localization
					GO:0072594	0.00648597	1.84365	establishment of protein localization to organelle
					GO:0044249	0.00661696	1.32974	cellular biosynthetic process
					GO:0045621	0.00679343	3.81251	positive regulation of lymphocyte differentiation
					GO:0033003	0.00683366	5.81119	regulation of mast cell activation
					GO:0042306	0.00685397	2.81726	regulation of protein import into nucleus
					GO:1902578	0.00694448	1.39704	single-organism localization
					GO:0010634	0.00700099	3.34082	positive regulation of epithelial cell migration
					GO:0010664	0.0070587	8.69947	negative regulation of striated muscle cell apoptotic process
					GO:0042359	0.0070587	8.69947	vitamin D metabolic process
					GO:0046827	0.0070587	8.69947	positive regulation of protein export from nucleus
					GO:1901623	0.0070587	8.69947	regulation of lymphocyte chemotaxis
					GO:0009059	0.00706894	1.33851	macromolecule biosynthetic process
					GO:0043434	0.0071893	2.08448	response to peptide hormone
					GO:1904029	0.00718948	3.76402	regulation of cyclin-dependent protein kinase activity
					GO:0032874	0.00726751	3.01221	positive regulation of stress-activated MAPK cascade
					GO:0034660	0.00731987	1.91063	ncRNA metabolic process
					GO:0002792	0.00734317	3.30879	negative regulation of peptide secretion
					GO:0045598	0.00734317	3.30879	regulation of fat cell differentiation
					GO:0007167	0.00741063	1.67003	enzyme linked receptor protein signaling pathway
					GO:0070201	0.00748556	1.73295	regulation of establishment of protein localization
					GO:2000401	0.00749673	5.64481	regulation of lymphocyte migration
					GO:0046777	0.00750566	2.47178	protein autophosphorylation
					GO:0051607	0.00750566	2.47178	defense response to virus
					GO:0070304	0.00757452	2.98938	positive regulation of stress-activated protein kinase signaling cascade
					GO:1903409	0.00760197	3.71674	reactive oxygen species biosynthetic process
					GO:1903531	0.00766285	2.76457	negative regulation of secretion by cell
					GO:1904589	0.00766285	2.76457	regulation of protein import
					GO:0032872	0.00770118	2.59498	regulation of stress-activated MAPK cascade
					GO:0045860	0.00786164	1.97025	positive regulation of protein kinase activity
					GO:0002666	0.00786566	19.6737	positive regulation of T cell tolerance induction
					GO:0032762	0.00786566	19.6737	mast cell cytokine production
					GO:0035726	0.00786566	19.6737	common myeloid progenitor cell proliferation
					GO:0036491	0.00786566	19.6737	regulation of translation initiation in response to endoplasmic reticulum stress
					GO:0036492	0.00786566	19.6737	eiF2alpha phosphorylation in response to endoplasmic reticulum stress
					GO:0043305	0.00786566	19.6737	negative regulation of mast cell degranulation
					GO:0045198	0.00786566	19.6737	establishment of epithelial cell apical/basal polarity
					GO:0060368	0.00786566	19.6737	regulation of Fc receptor mediated stimulatory signaling pathway
					GO:0071639	0.00786566	19.6737	positive regulation of monocyte chemotactic protein-1 production
					GO:0072672	0.00786566	19.6737	neutrophil extravasation
					GO:1900125	0.00786566	19.6737	regulation of hyaluronan biosynthetic process
					GO:1901724	0.00786566	19.6737	positive regulation of cell proliferation involved in kidney development
					GO:2000347	0.00786566	19.6737	positive regulation of hepatocyte proliferation
					GO:2000628	0.00786566	19.6737	regulation of miRNA metabolic process
					GO:0070302	0.00796094	2.58137	regulation of stress-activated protein kinase signaling cascade
					GO:0071384	0.00798189	4.33997	cellular response to corticosteroid stimulus
					GO:0050688	0.00803126	3.67063	regulation of defense response to virus
					GO:0042493	0.00804866	2.05711	response to drug
					GO:0006067	0.00811454	8.21566	ethanol metabolic process
					GO:0070723	0.00811454	8.21566	response to cholesterol
					GO:2000369	0.00811454	8.21566	regulation of clathrin-dependent endocytosis
					GO:0050863	0.00812757	2.24857	regulation of T cell activation
					GO:0006284	0.00820081	5.48767	base-excision repair
					GO:0045619	0.00821773	2.94473	regulation of lymphocyte differentiation
					GO:0046824	0.00844408	3.21629	positive regulation of nucleocytoplasmic transport
					GO:0060021	0.00847771	3.62564	palate development
					GO:0032835	0.00853122	4.26488	glomerulus development
					GO:0048285	0.00889775	1.81468	organelle fission
					GO:0031952	0.00894687	5.33903	regulation of protein autophosphorylation
					GO:0033043	0.00900468	1.59641	regulation of organelle organization
					GO:0032846	0.00906811	2.52833	positive regulation of homeostatic process
					GO:0051130	0.00911937	1.59488	positive regulation of cellular component organization
					GO:0035967	0.00925825	2.88018	cellular response to topologically incorrect protein
					GO:0002544	0.00925832	7.78278	chronic inflammatory response
					GO:0010884	0.00925832	7.78278	positive regulation of lipid storage
					GO:0050995	0.00925832	7.78278	negative regulation of lipid catabolic process
					GO:0061082	0.00925832	7.78278	myeloid leukocyte cytokine production
					GO:0070841	0.00925832	7.78278	inclusion body assembly
					GO:0002377	0.00942357	3.53888	immunoglobulin production
					GO:0042991	0.00942357	3.53888	transcription factor import into nucleus
					GO:0044765	0.00946303	1.38419	single-organism transport
					GO:0042129	0.00962602	2.85928	regulation of T cell proliferation
					GO:0050764	0.0097073	4.12221	regulation of phagocytosis
					GO:0001944	0.0097229	1.82579	vasculature development
					GO:0006775	0.00973585	5.19821	fat-soluble vitamin metabolic process
					GO:0010883	0.00973585	5.19821	regulation of lipid storage
					GO:0097300	0.00973585	5.19821	programmed necrotic cell death
					GO:1903900	0.00983258	2.64892	regulation of viral life cycle
					GO:0007067	0.00994884	1.96021	mitotic nuclear division
					GO:0007005	0.00996793	1.88308	mitochondrion organization
					GO:2000116	0.00997314	2.48994	regulation of cysteine-type endopeptidase activity
					GO:0009306	0.00999851	1.91859	protein secretion
