# Supplementary material for: Pneumolysin Is Responsible for Differential Gene Expression and Modifications in the Epigenetic Landscape of Primary Monocyte Derived Macrophages
Source: Front Immunol. 2021 May 11;12:573266. doi: 10.3389/fimmu.2021.573266 (PMC8145618; doi:10.3389/fimmu.2021.573266)
Supplement: Supplementary Table 4 — Summary of differentially expressed genes related to the Oxidative stress GO term. In bold are the terms TNF, PTGS2 and HMOX1 referenced in the text. [file Table_4.xlsx]

## Sheet: Sheet1
Table S4: Summary of differentially expressed genes related to the Oxidative stress GO term.
	Spn		∆ply			between strains
Name	meanFC	meanQval	meanFC	meanQval		meanFC	meanPval
APEX1	-1.18115	0.039732				0.115556	0.755236
EZH2	1.97285	0.048988	1.44407	0.0263246		-0.088026	0.895632
FOXO3	1.95597	0.0473636	2.18403	0.0147593		-0.411161	0.485815
GCLM	2.61533	0.0347611	2.62111	0.0146375		0.151767	0.814698
HMOX1	2.66082	0.0241737	2.65901	0.00248549		-0.0132799	0.960771
JAK2	-1.68442	0.0423906				-0.522528	0.484702
JUN	2.11299	0.0394411	1.97968	0.022053		-0.0455219	0.730697
NR4A2	4.8015	0.0122729	2.4381	0.00243936		-0.688182	0.518175
PTGS2	5.31864	0.0498514	7.48403	0.00085779		-2.5001	0.209371
SFPQ	1.16646	0.039732				0.298706	0.50328
TNF	4.47309	0.0492802	5.96612	0.0012564		-1.43511	0.374965
TNFAIP3	2.51137	0.0409414	2.59084	0.0221766		-0.260943	0.561623
TXNRD1	1.72561	0.0346104	1.48866	0.0118513		-0.234202	0.426207
NR4A3	3.95079	0.0293561				-1.67789	0.11073
CFLAR	1.0322	0.0480112				-0.227745	0.598377
PPIF	1.91103	0.0467421	1.67511	0.0448419		-0.477685	0.280054
RGS14	-1.65894	0.0287619	-1.04241	0.0120034		0.385512	0.273242
KDM6B	2.64394	0.0420008	1.94317	0.00915502		-0.234666	0.791031
ZC3H12A			2.91727	0.00760716		-0.717053	0.403337
VRK2			1.13113	0.0192827		-0.176191	0.619557
