# Supplementary material for: Pneumolysin Is Responsible for Differential Gene Expression and Modifications in the Epigenetic Landscape of Primary Monocyte Derived Macrophages
Source: Front Immunol. 2021 May 11;12:573266. doi: 10.3389/fimmu.2021.573266 (PMC8145618; doi:10.3389/fimmu.2021.573266)
Supplement: Supplementary Table 5 — Canonical pathway analysis of up-regulated differentially expressed probes following challenge of MDMs with S. pneumoniae using XGR. In bold are the TNF and NF-KB pathways referenced in the text.” to the legend for table S5. [file Table_5.xlsx]

## Sheet: Sheet1
Table S5: Canonical pathway analysis of up-regulated differentially expressed probes following challenge of MDMs with S pneumoniae using XGR.
Term Name	FDR	Genes
AP-1 transcription factor network	0.0004	ATF3, CXCL8, FABP4, FOSL2, JUN, MAFG, NR3C1
Calcineurin-regulated NFAT-dependent transcription in lymphocytes	0.0011	CREM, CXCL8, JUN, PTGS2, TLE4, TNF
Validated transcriptional targets of TAp63 isoforms	0.0011	CDKN1A, JAG1, PERP, PMAIP1
TNF receptor signaling pathway	0.0015	MAP4K5, NSMAF, SQSTM1, TNF, TNFAIP3, TRAF1
Downstream signaling in naive CD8+ T cells	0.0029	B2M, JUN, STAT4, TNF, TNFRSF4, TNFRSF9
Validated targets of C-MYC transcriptional repression	0.0029	CDKN1A, CFLAR, FOXO3, WNT5A
Direct p53 effectors	0.0029	ATF3, CDKN1A, DDIT4, DUSP5, JUN, PERP, PMAIP1, PRDM1
Regulation of nuclear SMAD2/3 signaling	0.0029	ATF3, CDKN1A, FOXO3, JUN, NR3C1, RUNX2, SKIL, TGIF1
ATF-2 transcription factor network	0.0029	ATF3, CSRP2, CXCL8, DUSP5, JUN
Genes related to Wnt-mediated signal transduction	0.0029	B2M, CSNK1A1, JUN, TLE1, WNT5A
Validated transcriptional targets of AP1 family members Fra1 and Fra2	0.0049	CXCL8, FOSL2, HMOX1, JUN
Canonical NF-kappaB pathway	0.0074	TNF, TNFAIP3, UBE2D3
Presenilin action in Notch and Wnt signaling	0.0074	CSNK1A1, JUN, TLE1
Regulation of retinoblastoma protein	0.0084	BRD2, CDKN1A, JUN, RUNX2
Tumor Necrosis Factor Pathway.	0.0084	CFLAR, JUN, TNF, TNFAIP3
Genes encoding secreted soluble factors	0.012	CLCF1, CXCL8, IL15, IL1RN, PDGFB, TNF, WNT5A
TGF-beta receptor signaling	0.013	PPP1R15A, SKIL, XIAP, ZFYVE16
Notch signaling pathway	0.013	CDKN1A, JAG1, RBBP8
Signaling mediated by p38-alpha and p38-beta	0.013	JUN, MEF2A, PTGS2
Calcium signaling in the CD4+ TCR pathway	0.024	CREM, JUN, PTGS2
FoxO family signaling	0.024	CSNK1A1, FOXO3, RALA
Validated transcriptional targets of deltaNp63 isoforms	0.024	FOSL2, PERP, RAB38
Caspase cascade in apoptosis	0.032	LMNA, TNF, XIAP
CD40/CD40L signaling	0.032	JUN, TNFAIP3, TRAF1
Ensemble of genes encoding ECM-associated proteins including ECM-affilaited	0.032	CLCF1, CXCL8, IL15, IL1RN, PDGFB, TNF, WNT5A
HIF-1-alpha transcription factor network	0.032	HMOX1, JUN, PKM
IL1-mediated signaling events	0.032	IL1RN, JUN, SQSTM1
LPA receptor mediated events	0.032	CXCL8, JUN, LPAR2
Notch-mediated HES/HEY network	0.032	RBBP8, RUNX2, TLE1
Glucocorticoid receptor regulatory network	0.034	CDKN1A, CXCL8, JUN, NR3C1
Regulation of nuclear beta catenin signaling and target gene transcription	0.034	CXCL8, JUN, TLE1, TLE4
HIV-1 Nef: Negative effector of Fas and TNF-alpha	0.045	CFLAR, TNF, TRAF1
