# Supplementary material for: Pneumolysin Is Responsible for Differential Gene Expression and Modifications in the Epigenetic Landscape of Primary Monocyte Derived Macrophages
Source: Front Immunol. 2021 May 11;12:573266. doi: 10.3389/fimmu.2021.573266 (PMC8145618; doi:10.3389/fimmu.2021.573266)
Supplement: Supplementary file 10 [file Table_6.xlsx]

## Sheet: Sheet1
Table S6: Canonical pathway analysis of up-regulated differentially expressed probes following challenge of MDMs with ∆ply using XGR.
Term Name	FDR	Genes
Genes encoding secreted soluble factors	6.1e-12	CCL1, CCL20, CCL3L3, CCL4, CLCF1, CXCL1, CXCL2, CXCL3, CXCL8, IL15, IL1A, IL1B, INHBA, KITLG, TNF, WNT5A
Ensemble of genes encoding extracellular matrix and extracellular matrix-associated proteins	8e-10	CCL1, CCL20, CCL3L3, CCL4, CLCF1, CRIM1, CXCL1, CXCL2, CXCL3, CXCL8, IL15, IL1A, IL1B, INHBA, KITLG, TNF, TNFAIP6, WNT5A
Ensemble of genes encoding ECM-associated proteins including ECM-affilaited proteins, ECM regulators and secreted factors	2.2e-09	CCL1, CCL20, CCL3L3, CCL4, CLCF1, CXCL1, CXCL2, CXCL3, CXCL8, IL15, IL1A, IL1B, INHBA, KITLG, TNF, WNT5A
TNF receptor signaling pathway	1.3e-06	BIRC3, MAP4K5, NFKB1, NSMAF, SQSTM1, TNF, TNFAIP3, TRAF1
Direct p53 effectors	2.6e-05	AIFM2, ATF3, CDKN1A, DDIT4, DUSP5, JUN, MCL1, PMAIP1, PRDM1, TNFRSF10A
CD40/CD40L signaling	3.9e-05	BIRC3, JUN, NFKB1, TDP2, TNFAIP3, TRAF1
Calcineurin-regulated NFAT-dependent transcription in lymphocytes	0.00013	CREM, CXCL8, JUN, PTGS2, TLE4, TNF
Validated transcriptional targets of AP1 family members Fra1 and Fra2	0.00017	CXCL8, FOSL2, HMOX1, JUN, THBD
IL23-mediated signaling events	0.00017	CXCL1, IL1B, NFKB1, STAT4, TNF
Ceramide signaling pathway	0.00017	BIRC3, NFKB1, NSMAF, TNF
Canonical NF-kappaB pathway	0.00017	NFKB1, TNF, TNFAIP3, UBE2D3
AP-1 transcription factor network	0.00023	ATF3, CXCL8, FOSL2, JUN, MAFG, NR3C1
IL1-mediated signaling events	0.00039	IL1A, IL1B, JUN, NFKB1, SQSTM1
Tumor Necrosis Factor Pathway.	0.00039	BIRC3, JUN, NFKB1, TNF, TNFAIP3
Validated targets of C-MYC transcriptional repression	0.00065	CDKN1A, FOXO3, TJP2, WNT5A
ATF-2 transcription factor network	0.0009	ATF3, CSRP2, CXCL8, DUSP5, JUN
IL27-mediated signaling events	0.0034	IL1B, STAT4, TNF
Validated transcriptional targets of TAp63 isoforms	0.0034	CDKN1A, JAG1, PMAIP1
HIF-1-alpha transcription factor network	0.0038	HMOX1, JUN, MCL1, PKM
Glucocorticoid receptor regulatory network	0.0055	CDKN1A, CXCL8, JUN, NFKB1, NR3C1
C-MYB transcription factor network	0.0063	BIRC3, CDKN1A, KITLG, PTGS2
HIV-1 Nef: Negative effector of Fas and TNF-alpha	0.0063	BIRC3, NFKB1, TNF, TRAF1
IL12-mediated signaling events	0.0063	CCL4, IL1B, NFKB1, STAT4
Signaling mediated by p38-alpha and p38-beta	0.0068	JUN, MEF2A, PTGS2
Regulation of nuclear SMAD2/3 signaling	0.011	ATF3, CDKN1A, FOXO3, JUN, NR3C1, RUNX2
Validated transcriptional targets of deltaNp63 isoforms	0.013	FOSL2, IL1A, RAB38
Calcium signaling in the CD4+ TCR pathway	0.013	CREM, JUN, PTGS2
Caspase cascade in apoptosis	0.019	BIRC3, LMNA, TNF
Signaling events mediated by HDAC Class I	0.019	MXD1, NFKB1, TNF
LPA receptor mediated events	0.019	CXCL8, JUN, NFKB1
Regulation of retinoblastoma protein	0.019	CDKN1A, JUN, RUNX2
Fas Signaling Pathway	0.02	CSNK1A1, CXCL8, IL1A, NFKB1
Angiopoietin receptor Tie2-mediated signaling	0.029	CDKN1A, NFKB1, TNF
Genes related to Wnt-mediated signal transduction	0.029	CSNK1A1, JUN, WNT5A
Regulation of Androgen receptor activity	0.04	JUN, NR3C1, REL
Regulation of Telomerase	0.04	JUN, MXD1, NFKB1
