# Supplementary material for: Pneumolysin Is Responsible for Differential Gene Expression and Modifications in the Epigenetic Landscape of Primary Monocyte Derived Macrophages
Source: Front Immunol. 2021 May 11;12:573266. doi: 10.3389/fimmu.2021.573266 (PMC8145618; doi:10.3389/fimmu.2021.573266)
Supplement: Supplementary Table 7 — Canonical and GO Biological processes pathway analysis of differentially expressed probes between both bacterial challenges. In bold are the Gene Ontology terms (histone acetylation, cellular response to oxidative stress and chromatin organisation) referenced in the text. [file Table_7.xlsx]

## Sheet: Sheet1
Supplementay table S7: Canonical and GO Biological processes pathway analysis of differentially expressed probes between both bacterial challenges.
Canonical pathway	Z score	p vallue	FDR	Genes
Granule Cell Survival Pathway is a specific case of more general PAC1 Receptor Pathway.	4.26	0.0005	0.003	APC, CREB1, ITPKB
Myocyte Adrenergic Pathway is a specific case of the generalized Adrenergic Pathway.	4.26	0.0005	0.003	APC, ITPR2, KAT5
ERK1/ERK2 MAPK Pathway	3.81	0.00097	0.0037	CREB1, DUSP4, KAT5
ATF-2 transcription factor network	3.5	0.0013	0.0037	CREB1, DUSP8, JUNB, KAT5
Adrenergic Pathway	3.52	0.0015	0.0037	APC, ITPKB, ITPR2
Integrin-linked kinase signaling	2.99	0.0035	0.007	CREB1, GIT2, PPP1R14C
Signaling events mediated by PTP1B	2.66	0.0059	0.01	DOK1, JAK2, PDGFB
SHP2 signaling	2.43	0.0088	0.012	IFNGR1, JAK2, PDGFB
p53 pathway	2.39	0.0093	0.012	ATM, KAT5, RPL23
Fas Signaling Pathway	2.19	0.013	0.016	BTK, CASP8AP2, EZR
Regulation of nuclear beta catenin signaling and target gene transcription	1.78	0.026	0.028	APC, TBL1XR1, TCF4
PDGFR-beta signaling pathway	1.64	0.035	0.035	DOK1, EIF2AK2, JAK2, PDGFB
GO term	Z-score	P-value	FDR	Genes
mitochondrion organization	5.08	4.5e-05	0.0035	FLCN, FNIP1, LRRK2, PTCD2, RAB29, TFB1M, VPS13D
DNA double-strand break processing	6.13	4.6e-05	0.0035	ATM, KAT5, SMARCAD1
response to organic substance	5.24	9e-05	0.0045	CREB1, CRIP1, GART, JUNB
regulation of DNA replication	5.34	0.00012	0.0045	ACVRL1, ID3, NUCKS1
regulation of protein phosphorylation	4.71	0.0002	0.0045	FLCN, FNIP1, ITPKB, TLR8
mitotic spindle assembly checkpoint	4.88	0.00023	0.0045	APC, ATM, KLHL22
regulation of G protein-coupled receptor signaling pathway	4.63	0.00023	0.0045	GIT2, RGS14, RGS16, RGS2
negative regulation of viral genome replication	4.63	0.00023	0.0045	EIF2AK2, IFIT5, OAS3, SRPK2
DNA replication initiation	4.51	0.00038	0.0065	ORC2, ORC3, ORC5
DNA replication	3.95	0.00043	0.0066	ATM, DONSON, KAT5, ORC2, ORC3, ORC5, POLI
response to radiation	4.19	0.00059	0.008	JUNB, MBD4, MECP2
response to virus	3.83	0.00062	0.008	EIF2AK2, GTF2F1, HMGA1, IFNGR1, OAS3, TLR8
platelet-derived growth factor receptor signaling pathway	4.01	0.00078	0.0088	JAK2, PDGFB, RGS14
fatty acid metabolic process	3.86	0.00079	0.0088	AASDH, ACADSB, CREM, PER2
termination of RNA polymerase II transcription	3.68	0.0013	0.012	CSTF1, CSTF2T, SETX
negative regulation of transcription by RNA polymerase II	3.2	0.0013	0.012	CREM, DICER1, DNAJC17, EZR, FLCN, FNIP1, ID3, JUNB, KAT5, MECP2, MTF2, NFXL1, NR4A2, ORC2, PER2, PRMT6, RPL23, TBL1XR1, TRPS1, ZNF148, ZNF217, ZNF224
negative regulation of TOR signaling	3.61	0.0014	0.013	FLCN, FNIP1, MTM1
protein phosphorylation	3.18	0.0015	0.013	ACVRL1, ATM, BMP2K, BTK, CREB1, EIF2AK2, GAK, JAK2, LRRK2, MERTK, NEK4, PDGFB, PIK3R4, SCYL3, SRPK2
transcription, DNA-templated	3.33	0.0018	0.014	ASXL1, ID3, NR4A2, SPOCD1, ZNF217
mRNA splicing, via spliceosome	3.17	0.0019	0.015	CD2BP2, CSTF1, CSTF2T, DBR1, GTF2F1, LSM8, PTBP1, RBM41, RBM8A
RNA phosphodiester bond hydrolysis, endonucleolytic	3.26	0.0022	0.016	AGO2, DBR1, DICER1, TSEN2
positive regulation of cell death	3.28	0.0023	0.016	APC, CDKN1A, TRIM13
actin filament bundle assembly	3.22	0.0025	0.016	EZR, MYO1B, RHOF
cellular response to starvation	3.19	0.0025	0.016	FBXO22, FNIP1, GLUL, LRRK2
activation of MAPKK activity	3.17	0.0028	0.017	EIF2AK2, JAK2, LRRK2
regulation of transcription by RNA polymerase II	2.83	0.0031	0.017	ARID4A, BBX, CDKN1A, ETV5, FLI1, JUNB, MGA, NUCKS1, PTAFR, PTTG1, SP110, TADA1, TBL1XR1, TCF12, ZFP3, ZMYM5, ZNF101, ZNF180, ZNF253, ZNF274, ZNF277, ZNF280D, ZNF419, ZNF449, ZNF514, ZNF627, ZNF654
interferon-gamma-mediated signaling pathway	3.04	0.0032	0.017	IFNGR1, JAK2, OAS3, PTAFR
RNA metabolic process	3.06	0.0033	0.017	GTF2F1, LSM8, PTBP1
non-motile cilium assembly	3.06	0.0033	0.017	BBS10, IFT74, TOGARAM1
histone acetylation	3.06	0.0033	0.017	KAT14, KAT5, MECP2
negative regulation of protein binding	3	0.0034	0.017	GTF2F1, LRRK2, PDGFB, STYX
intrinsic apoptotic signaling pathway in response to DNA damage	3.01	0.0036	0.017	ATM, CRIP1, TNFRSF1B
negative regulation of ERK1 and ERK2 cascade	2.9	0.0041	0.019	DUSP4, EZR, FLCN, RGS14
ubiquitin-dependent protein catabolic process	2.79	0.0042	0.019	ADRM1, ANKIB1, BAG6, FBXL5, FBXO22, RNF213, USP34, USP36, USP45
circadian rhythm	2.87	0.0043	0.019	CREB1, ID3, PER2, SETX
fibroblast growth factor receptor signaling pathway	2.8	0.0048	0.02	GTF2F1, PTBP1, SETX, TIA1
visual learning	2.81	0.0049	0.02	CREB1, MECP2, RGS14
regulation of protein stability	2.77	0.0051	0.021	LMNA, LRRK2, USP34, USP36
regulation of circadian rhythm	2.68	0.006	0.023	CREB1, CREM, PER2
cellular response to cAMP	2.68	0.006	0.023	EZR, ITPR2, PTAFR
negative regulation of nucleic acid-templated transcription	2.64	0.0065	0.024	CASP8AP2, TLE3, ZNF274
phosphatidylinositol-3-phosphate biosynthetic process	2.64	0.0065	0.024	ATM, INPP4A, PIK3R4
regulation of cell migration	2.62	0.0065	0.024	KIF2A, LMNA, RHOF, TMSB4Y
positive regulation of GTPase activity	2.56	0.0068	0.024	ACAP2, ARHGAP18, GIT2, LRRK2, RASA2, RGS14, RGS16, RGS2, RIC1, SEC23A
proteasome-mediated ubiquitin-dependent protein catabolic process	2.52	0.0077	0.026	KAT5, KLHL22, KLHL42, TBL1XR1, TRIM13, UBE2W
hemopoiesis	2.52	0.0078	0.026	ASXL1, FLCN, PDGFB
positive regulation of transcription by RNA polymerase II	2.44	0.0081	0.027	ACVRL1, AGO2, ARID4A, ASXL1, ATM, CREB1, CREM, ETV5, FLCN, FLI1, GTF2F1, HMGA1, IFT74, JUNB, KAT5, MTF2, NFATC2IP, NR4A2, NUCKS1, SETX, TBL1XR1, TCF12, TCF4, YEATS4, ZNF148
cellular response to oxidative stress	2.49	0.0083	0.027	ETV5, LRRK2, NR4A2, SETX
mRNA 3'-end processing	2.45	0.0089	0.028	CSTF1, CSTF2T, RBM8A
response to hypoxia	2.44	0.0091	0.028	ACVRL1, ATM, CREB1, ITPR2, MECP2, NR4A2
negative regulation of neuron projection development	2.41	0.0094	0.029	GAK, LRRK2, RAB29
cell cycle	2.38	0.0099	0.029	ANAPC5, APPL1, CASP8AP2, GAK, KLHL42, PDCD2L, RGS2, RIOK2
G1/S transition of mitotic cell cycle	2.36	0.01	0.03	CDKN1A, ORC2, ORC3, ORC5
positive regulation of canonical Wnt signaling pathway	2.31	0.011	0.033	LRRK2, RECK, TBL1XR1, USP34
phosphatidylinositol biosynthetic process	2.27	0.012	0.033	INPP4A, MTM1, PLEKHA2
positive regulation of transcription, DNA-templated	2.26	0.012	0.034	ACVRL1, CREB1, FLI1, HMGA1, KAT5, MECP2, MTF2, NEK4, PDGFB, SMARCAD1, SPIN1, TBL1XR1, TCF4, YEATS4
ubiquitin-dependent ERAD pathway	2.24	0.012	0.034	BAG6, TRIM13, UBE2J2
meiotic cell cycle	2.21	0.013	0.034	SPIN1, TUBGCP3, YTHDC2
regulation of autophagy	2.21	0.013	0.034	ATM, ERCC4, LRRK2
regulation of alternative mRNA splicing, via spliceosome	2.21	0.013	0.034	PTBP1, RBM8A, SREK1
regulation of actin cytoskeleton organization	2.14	0.015	0.037	ARHGAP18, EZR, RHOF
negative regulation of transcription, DNA-templated	2.16	0.015	0.038	ARID4A, CBX3, HMGA1, ID3, KAT5, MECP2, PDGFB, PER2, PRMT6, ZNF148, ZNF217, ZNF224, ZNF253
double-strand break repair via nonhomologous end joining	2.11	0.015	0.038	ATM, ERCC4, KAT5
transforming growth factor beta receptor signaling pathway	2.13	0.016	0.038	ACVRL1, APPL1, CREB1, LRRC32
chromatin organization	2.1	0.017	0.039	BAG6, MTF2, NUCKS1, SMARCAD1, SPIN1
protein polyubiquitination	2.1	0.017	0.039	ANKIB1, FBXL5, FBXO22, KLHL42, RNF213, UBE2J2
cellular response to retinoic acid	2.06	0.017	0.039	ATM, CREB1, SETX
post-embryonic development	2.03	0.018	0.04	AGO2, MECP2, NR4A2
cellular response to DNA damage stimulus	2.04	0.019	0.042	APC, ATM, CBX3, CDKN1A, NEK4, SAMHD1, SETX
canonical Wnt signaling pathway	1.97	0.019	0.042	LRRK2, NR4A2, RECK
positive regulation of proteasomal ubiquitin-dependent protein catabolic process	1.97	0.019	0.042	ANKIB1, FBXO22, LRRK2
defense response to virus	2.01	0.02	0.043	EIF2AK2, IFIT5, OAS3, RTP4, SAMHD1, TLR8
mRNA processing	1.97	0.021	0.044	GEMIN2, PTBP1, PTCD2, SREK1, TSEN2
positive regulation of catalytic activity	1.92	0.021	0.044	GTF2F1, NR4A2, TRIM23
negative regulation of translation	1.92	0.021	0.044	EIF2AK2, RGS2, TIA1
Golgi organization	1.9	0.023	0.046	GAK, LRRK2, RAB29, TRAPPC11
retrograde transport, endosome to Golgi	1.87	0.023	0.046	PLEKHJ1, RAB29, RIC1
