# Supplementary material for: Pneumolysin Is Responsible for Differential Gene Expression and Modifications in the Epigenetic Landscape of Primary Monocyte Derived Macrophages
Source: Front Immunol. 2021 May 11;12:573266. doi: 10.3389/fimmu.2021.573266 (PMC8145618; doi:10.3389/fimmu.2021.573266)
Supplement: Supplementary file 12 [file Table_8.xlsx]

## Sheet: Sheet1
Table S8: Summary of the significant changes in relative abundance of histone PTMs identified following bacterial challenge
Histone PTM	S. pneumoniae vs MI		Dply vs MI		S. pneumoniae vs Dply
		Adj p value		Adj p value	Adj p value
H3K4me1	Up		Down	0.02
H3K9me2	Down	<0.0001	Up	<0.0001
H3K23ac	Up	0.0027	Up	0.0012
H3K27me2	Down		Up		0.0338
H3K27me2K36me2			Up	0.0216
H3K27me3K36me1			Down	0.0019
H3.3K27me2K36me1	Up	0.5923	Up	0.0272
H3.3K27me2K36me2	Down	0.7536	Down	0.0342
H3.3K36me2	Up	0.0217	Down	0.1938
H3K79me2	Down	0.2351	Up	0.0107	0.0002
